# Supplementary material for: (3aRS,4SR,7RS,7aSR)-2-(Tricyclo­[3.3.1.13,7]decan-1-yl)-4,5,6,7-tetra­hydro-4,7-epoxy­isoindoline-1,3-dione
Source: Acta Crystallogr Sect E Struct Rep Online. 2010 May 15;66(Pt 6):o1374. doi: 10.1107/S1600536810016971 (PMC2979399; doi:10.1107/S1600536810016971)
Supplement: Supplementary file 1 [file e-66-o1374-sup1.cif]

##############################################################################
###                                                                        ###
###        Electronic paper (Acta Crystallographica Section E)             ###
###                                                                        ###
##############################################################################
#                                                                            #
# This CIF contains the data in a paper accepted for publication in Acta     #
# Crystallographica Section E. It conforms to the requirements of Notes      #
# for Authors for Section E, and has been peer reviewed under the auspices   #
# of the IUCr Commission on Journals.                                        #
#                                                                            #
# Full details of the Crystallographic Information File format               #
# are given in the paper "The Crystallographic Information File (CIF):       #
# a New Standard Archive File for Crystallography" by S. R. Hall, F. H.      #
# Allen and I. D. Brown [Acta Cryst. (1991), A47, 655-685].                  #
#                                                                            #
# The current version of the core CIF dictionary is obtainable from          #
# ftp://ftp.iucr.org/pub/cif_core.dic. The current version number is 2.4.    #
#                                                                            #
# Software is freely available for graphical display of the structure(s) in  #
# this CIF.  For information consult the CIF home page http://www.iucr.org/  #
# cif/home.html                                                              #
#                                                                            #
# This file may be used for bona fide research purposes within the           #
# scientific community so long as proper attribution is given to the journal # 
# article from which it was obtained.                                        #
#                                                                            #
##############################################################################
                                             
data_I
_audit_creation_method     SHELXL-97
_chemical_name_systematic
;
(3a<i>RS</i>,4<i>SR</i>,7<i>RS</i>,7a<i>SR</i>)-2-(Tricyclo[3.3.1.1^3,7^]decan-
1-yl)-4,5,6,7-tetrahydro-4,7-epoxyisoindoline-1,3-dione
;
_chemical_name_common     ?
_chemical_formula_moiety     'C18 H23 N O3'
_chemical_formula_sum     'C18 H23 N O3'
_chemical_formula_iupac     'C18 H23 N O3'
_chemical_formula_weight     301.37
_chemical_melting_point     ?
_symmetry_cell_setting     'triclinic'
_symmetry_space_group_name_H-M     'P -1'
_symmetry_space_group_name_Hall     '-P 1'
loop_
    _symmetry_equiv_pos_as_xyz
    'x, y, z'
    '-x, -y, -z'
_cell_length_a     12.2216(4)
_cell_length_b     12.3465(4)
_cell_length_c     16.1646(6)
_cell_angle_alpha     77.057(3)
_cell_angle_beta     89.906(3)
_cell_angle_gamma     69.190(3)
_cell_volume     2213.95(14)
_cell_formula_units_Z     6
_cell_measurement_reflns_used     12892
_cell_measurement_theta_min     2.8099
_cell_measurement_theta_max     71.2335
_cell_measurement_temperature     100(2)
_exptl_crystal_description     plate
_exptl_crystal_colour     colourless
_exptl_crystal_size_max     0.2
_exptl_crystal_size_mid     0.2
_exptl_crystal_size_min     0.1
_exptl_crystal_density_diffrn     1.356
_exptl_crystal_density_meas     ?
_exptl_crystal_density_method     'not measured'
_exptl_crystal_F_000     972
_exptl_absorpt_coefficient_mu     0.737
_exptl_absorpt_correction_type     multi-scan
_exptl_absorpt_process_details     '(CrysAlis Pro; Oxford Diffraction, 2009)'
_exptl_absorpt_correction_T_min     0.8914
_exptl_absorpt_correction_T_max     1.0
_exptl_special_details
;
 CrysAlisPro (Oxford Diffraction, 2009)
 Empirical absorption correction using spherical harmonics,
 implemented in SCALE3 ABSPACK scaling algorithm.
;
_diffrn_ambient_temperature     100(2)
_diffrn_radiation_type     'Cu K\a'
_diffrn_radiation_wavelength     1.5418
_diffrn_radiation_source     'fine-focus sealed tube'
_diffrn_radiation_monochromator     mirror
_diffrn_measurement_device_type     'Oxford Diffraction Xcalibur Onyx Nova'
_diffrn_measurement_method     '\w scans'
_diffrn_detector_area_resol_mean     8.2417
_diffrn_reflns_number     15170
_diffrn_reflns_av_R_equivalents     0.0206
_diffrn_reflns_av_sigmaI/netI     0.0180
_diffrn_reflns_theta_min     2.82
_diffrn_reflns_theta_max     68.25
_diffrn_reflns_theta_full     68.25
_diffrn_measured_fraction_theta_max     0.985
_diffrn_measured_fraction_theta_full     0.985
_diffrn_reflns_limit_h_min     -12
_diffrn_reflns_limit_h_max     14
_diffrn_reflns_limit_k_min     -14
_diffrn_reflns_limit_k_max     13
_diffrn_reflns_limit_l_min     -19
_diffrn_reflns_limit_l_max     15
_diffrn_standards_number     0
_diffrn_standards_interval_count     ?
_diffrn_standards_interval_time     ?
_diffrn_standards_decay_%     0
_refine_special_details
;
Refinement of <i>F</i>^2^ against ALL reflections. The weighted <i>R</i>-factor
wR and goodness of fit <i>S</i> are based on <i>F</i>^2^, conventional
<i>R</i>-factors <i>R</i> are based on <i>F</i>, with <i>F</i> set to zero for
negative <i>F</i>^2^. The threshold expression of <i>F</i>^2^ >
\s(<i>F</i>^2^) is used only for calculating <i>R</i>-factors(gt) etc. and is
not relevant to the choice of reflections for refinement. <i>R</i>-factors
based on <i>F</i>^2^ are statistically about twice as large as those based on
<i>F</i>, and <i>R</i>- factors based on ALL data will be even larger.
;
_reflns_number_total     7996
_reflns_number_gt     7431
_reflns_threshold_expression     I>2\s(I)
_refine_ls_structure_factor_coef     Fsqd
_refine_ls_matrix_type     full
_refine_ls_R_factor_all     0.0404
_refine_ls_R_factor_gt     0.0378
_refine_ls_wR_factor_gt     0.0954
_refine_ls_wR_factor_ref     0.0982
_refine_ls_goodness_of_fit_ref     1.020
_refine_ls_restrained_S_all     1.020
_refine_ls_number_reflns     7996
_refine_ls_number_parameters     595
_refine_ls_number_restraints     0
_refine_ls_hydrogen_treatment     constr
_refine_ls_weighting_scheme     calc
_refine_ls_weighting_details
;
calc w=1/[\s^2^(Fo^2^)+(0.0465P)^2^+1.1406P] where P=(Fo^2^+2Fc^2^)/3
;
_atom_sites_solution_hydrogens     geom
_atom_sites_solution_primary     direct
_atom_sites_solution_secondary     difmap
_refine_ls_shift/su_max     0.000
_refine_ls_shift/su_mean     0.000
_refine_diff_density_max     0.306
_refine_diff_density_min     -0.220
_refine_ls_extinction_method     none
_refine_ls_extinction_coef     ?
loop_
    _atom_type_symbol
    _atom_type_description
    _atom_type_scat_dispersion_real
    _atom_type_scat_dispersion_imag
    _atom_type_scat_source
    'C' 'C' 0.0181 0.0091
                         'International Tables Vol C Tables 4.2.6.8 and 6.1.1.4'
    'H' 'H' 0.0000 0.0000
                         'International Tables Vol C Tables 4.2.6.8 and 6.1.1.4'
    'O' 'O' 0.0492 0.0322
                         'International Tables Vol C Tables 4.2.6.8 and 6.1.1.4'
    'N' 'N' 0.0311 0.0180
                         'International Tables Vol C Tables 4.2.6.8 and 6.1.1.4'
_computing_data_collection     'CrysAlis Pro (Oxford Diffraction, 2009)'
_computing_cell_refinement     'CrysAlis Pro (Oxford Diffraction, 2009)'
_computing_data_reduction     'CrysAlis Pro (Oxford Diffraction, 2009)'
_computing_structure_solution     'SHELXS97 (Sheldrick, 2008)'
_computing_structure_refinement     'SHELXL97 (Sheldrick, 2008)'
_computing_molecular_graphics     'OLEX2 (Dolomanov <i>et al.</i>,  2009)'
_computing_publication_material     'OLEX2 (Dolomanov <i>et al.</i>,  2009)'
loop_
    _atom_site_type_symbol
    _atom_site_label
    _atom_site_fract_x
    _atom_site_fract_y
    _atom_site_fract_z
    _atom_site_U_iso_or_equiv
    _atom_site_adp_type
    _atom_site_calc_flag
    _atom_site_refinement_flags
    _atom_site_occupancy
    _atom_site_disorder_assembly
    _atom_site_disorder_group
    N N1 0.80521(9) 0.52188(9) 0.17059(6) 0.0172(2) Uani d . 1 . .
    N N2 1.12676(9) 0.07469(9) 0.18785(7) 0.0200(2) Uani d . 1 . .
    N N3 0.19346(10) 0.00814(10) 0.51576(7) 0.0213(2) Uani d . 1 . .
    O O1 0.94100(8) 0.70652(8) 0.16579(6) 0.0255(2) Uani d . 1 . .
    O O2 0.82947(8) 0.54694(10) 0.02538(6) 0.0284(2) Uani d . 1 . .
    O O3 0.84965(8) 0.48301(9) 0.31659(6) 0.0235(2) Uani d . 1 . .
    O O4 0.91864(9) 0.10809(9) 0.05730(6) 0.0281(2) Uani d . 1 . .
    O O5 1.18443(8) -0.12995(8) 0.20189(6) 0.0263(2) Uani d . 1 . .
    O O6 1.01337(9) 0.26134(9) 0.20870(8) 0.0375(3) Uani d . 1 . .
    O O7 0.34150(8) -0.22687(9) 0.44669(6) 0.0269(2) Uani d . 1 . .
    O O8 0.06551(9) 0.05988(8) 0.39398(6) 0.0279(2) Uani d . 1 . .
    O O9 0.31865(11) -0.10781(9) 0.63688(7) 0.0394(3) Uani d . 1 . .
    C C1 0.99762(12) 0.65254(12) 0.09882(9) 0.0236(3) Uani d . 1 . .
    H H1 0.9631 0.6989 0.0413 0.028 Uiso calc R 1 . .
    C C2 0.98732(11) 0.52836(11) 0.12273(8) 0.0194(3) Uani d . 1 . .
    H H2 1.0496 0.4684 0.1014 0.023 Uiso calc R 1 . .
    C C3 0.99635(11) 0.50262(11) 0.22009(8) 0.0182(3) Uani d . 1 . .
    H H3 1.0611 0.4284 0.2466 0.022 Uiso calc R 1 . .
    C C4 1.01471(11) 0.61378(11) 0.23561(8) 0.0215(3) Uani d . 1 . .
    H H4 0.9952 0.6284 0.2919 0.026 Uiso calc R 1 . .
    C C5 1.13899(12) 0.60702(12) 0.21473(9) 0.0240(3) Uani d . 1 . .
    H H5A 1.1967 0.5278 0.2380 0.029 Uiso calc R 1 . .
    H H5B 1.1606 0.6649 0.2358 0.029 Uiso calc R 1 . .
    C C6 1.12610(12) 0.63743(13) 0.11592(9) 0.0257(3) Uani d . 1 . .
    H H6A 1.1792 0.5730 0.0938 0.031 Uiso calc R 1 . .
    H H6B 1.1396 0.7104 0.0917 0.031 Uiso calc R 1 . .
    C C7 0.86623(11) 0.53358(11) 0.09782(8) 0.0194(3) Uani d . 1 . .
    C C8 0.87785(11) 0.49970(11) 0.24416(8) 0.0182(3) Uani d . 1 . .
    C C9 0.67839(11) 0.53414(11) 0.17438(8) 0.0173(3) Uani d . 1 . .
    C C10 0.67026(11) 0.41931(11) 0.23060(8) 0.0191(3) Uani d . 1 . .
    H H10A 0.7095 0.3525 0.2056 0.023 Uiso calc R 1 . .
    H H10B 0.7092 0.4029 0.2867 0.023 Uiso calc R 1 . .
    C C11 0.54068(12) 0.43378(12) 0.23847(8) 0.0217(3) Uani d . 1 . .
    H H11 0.5360 0.3609 0.2750 0.026 Uiso calc R 1 . .
    C C12 0.47996(12) 0.45685(12) 0.15020(9) 0.0225(3) Uani d . 1 . .
    H H12A 0.3983 0.4656 0.1550 0.027 Uiso calc R 1 . .
    H H12B 0.5178 0.3899 0.1250 0.027 Uiso calc R 1 . .
    C C13 0.48759(11) 0.57089(11) 0.09362(8) 0.0207(3) Uani d . 1 . .
    H H13 0.4494 0.5853 0.0369 0.025 Uiso calc R 1 . .
    C C14 0.47916(12) 0.53976(12) 0.27779(9) 0.0234(3) Uani d . 1 . .
    H H14A 0.3977 0.5484 0.2839 0.028 Uiso calc R 1 . .
    H H14B 0.5170 0.5255 0.3340 0.028 Uiso calc R 1 . .
    C C15 0.42546(11) 0.67717(12) 0.13211(9) 0.0233(3) Uani d . 1 . .
    H H15A 0.3434 0.6873 0.1364 0.028 Uiso calc R 1 . .
    H H15B 0.4294 0.7495 0.0958 0.028 Uiso calc R 1 . .
    C C16 0.48527(11) 0.65468(12) 0.22058(9) 0.0225(3) Uani d . 1 . .
    H H16 0.4454 0.7222 0.2458 0.027 Uiso calc R 1 . .
    C C17 0.61458(11) 0.64107(11) 0.21266(8) 0.0201(3) Uani d . 1 . .
    H H17A 0.6190 0.7133 0.1764 0.024 Uiso calc R 1 . .
    H H17B 0.6525 0.6289 0.2684 0.024 Uiso calc R 1 . .
    C C18 0.61753(11) 0.55623(11) 0.08571(8) 0.0186(3) Uani d . 1 . .
    H H18A 0.6567 0.4895 0.0606 0.022 Uiso calc R 1 . .
    H H18B 0.6225 0.6277 0.0488 0.022 Uiso calc R 1 . .
    C C19 0.92595(12) -0.00744(13) 0.10737(9) 0.0252(3) Uani d . 1 . .
    H H19 0.9715 -0.0743 0.0833 0.030 Uiso calc R 1 . .
    C C20 0.97899(11) -0.00961(11) 0.19448(8) 0.0210(3) Uani d . 1 . .
    H H20 0.9604 -0.0637 0.2417 0.025 Uiso calc R 1 . .
    C C21 0.92201(11) 0.12145(11) 0.19812(8) 0.0214(3) Uani d . 1 . .
    H H21 0.8752 0.1322 0.2470 0.026 Uiso calc R 1 . .
    C C22 0.84732(12) 0.17727(13) 0.11202(9) 0.0263(3) Uani d . 1 . .
    H H22 0.8282 0.2634 0.0920 0.032 Uiso calc R 1 . .
    C C23 0.73999(13) 0.14035(14) 0.11709(10) 0.0332(3) Uani d . 1 . .
    H H23A 0.6828 0.1855 0.0687 0.040 Uiso calc R 1 . .
    H H23B 0.7027 0.1500 0.1694 0.040 Uiso calc R 1 . .
    C C24 0.79682(13) 0.00667(15) 0.11539(10) 0.0333(3) Uani d . 1 . .
    H H24A 0.7643 -0.0097 0.0670 0.040 Uiso calc R 1 . .
    H H24B 0.7872 -0.0450 0.1675 0.040 Uiso calc R 1 . .
    C C25 1.10853(12) -0.03268(11) 0.19481(8) 0.0205(3) Uani d . 1 . .
    C C26 1.02306(12) 0.16407(12) 0.19936(9) 0.0239(3) Uani d . 1 . .
    C C27 1.24486(11) 0.08634(11) 0.17863(8) 0.0191(3) Uani d . 1 . .
    C C28 1.31391(13) 0.00955(13) 0.11948(9) 0.0268(3) Uani d . 1 . .
    H H28A 1.2709 0.0363 0.0638 0.032 Uiso calc R 1 . .
    H H28B 1.3229 -0.0730 0.1425 0.032 Uiso calc R 1 . .
    C C29 1.43579(13) 0.01918(13) 0.11085(9) 0.0284(3) Uani d . 1 . .
    H H29 1.4799 -0.0320 0.0744 0.034 Uiso calc R 1 . .
    C C30 1.50192(12) -0.02155(12) 0.19902(10) 0.0276(3) Uani d . 1 . .
    H H30A 1.5115 -0.1039 0.2239 0.033 Uiso calc R 1 . .
    H H30B 1.5794 -0.0171 0.1940 0.033 Uiso calc R 1 . .
    C C31 1.31319(11) 0.04571(12) 0.26620(8) 0.0215(3) Uani d . 1 . .
    H H31A 1.3234 -0.0366 0.2915 0.026 Uiso calc R 1 . .
    H H31B 1.2696 0.0944 0.3035 0.026 Uiso calc R 1 . .
    C C32 1.43417(12) 0.05747(12) 0.25655(9) 0.0240(3) Uani d . 1 . .
    H H32 1.4779 0.0319 0.3126 0.029 Uiso calc R 1 . .
    C C33 1.23082(12) 0.21661(12) 0.13862(9) 0.0252(3) Uani d . 1 . .
    H H33A 1.1865 0.2433 0.0834 0.030 Uiso calc R 1 . .
    H H33B 1.1876 0.2674 0.1747 0.030 Uiso calc R 1 . .
    C C34 1.35213(12) 0.22691(12) 0.12811(9) 0.0250(3) Uani d . 1 . .
    H H34 1.3420 0.3102 0.1028 0.030 Uiso calc R 1 . .
    C C35 1.41880(12) 0.18701(12) 0.21611(9) 0.0247(3) Uani d . 1 . .
    H H35A 1.3756 0.2380 0.2522 0.030 Uiso calc R 1 . .
    H H35B 1.4952 0.1941 0.2109 0.030 Uiso calc R 1 . .
    C C36 1.42049(14) 0.14850(13) 0.07055(9) 0.0291(3) Uani d . 1 . .
    H H36A 1.3781 0.1740 0.0147 0.035 Uiso calc R 1 . .
    H H36B 1.4968 0.1555 0.0639 0.035 Uiso calc R 1 . .
    C C37 0.22597(12) -0.21048(12) 0.41329(8) 0.0235(3) Uani d . 1 . .
    H H37 0.2070 -0.1680 0.3531 0.028 Uiso calc R 1 . .
    C C38 0.14640(12) -0.14428(12) 0.47431(8) 0.0215(3) Uani d . 1 . .
    H H38 0.0721 -0.1578 0.4780 0.026 Uiso calc R 1 . .
    C C39 0.22433(13) -0.19952(12) 0.55816(8) 0.0240(3) Uani d . 1 . .
    H H39 0.1871 -0.2365 0.6041 0.029 Uiso calc R 1 . .
    C C40 0.33389(12) -0.29000(12) 0.53188(9) 0.0248(3) Uani d . 1 . .
    H H40 0.4047 -0.3133 0.5702 0.030 Uiso calc R 1 . .
    C C41 0.30524(13) -0.39584(12) 0.51712(9) 0.0261(3) Uani d . 1 . .
    H H41A 0.3757 -0.4614 0.5116 0.031 Uiso calc R 1 . .
    H H41B 0.2630 -0.4240 0.5626 0.031 Uiso calc R 1 . .
    C C42 0.22677(13) -0.33821(12) 0.43193(9) 0.0265(3) Uani d . 1 . .
    H H42A 0.2609 -0.3778 0.3875 0.032 Uiso calc R 1 . .
    H H42B 0.1483 -0.3394 0.4384 0.032 Uiso calc R 1 . .
    C C43 0.12808(11) -0.01332(12) 0.45425(8) 0.0207(3) Uani d . 1 . .
    C C44 0.25253(13) -0.09775(12) 0.57748(9) 0.0265(3) Uani d . 1 . .
    C C45 0.21348(11) 0.12225(11) 0.51530(8) 0.0203(3) Uani d . 1 . .
    C C46 0.13275(12) 0.22885(11) 0.44621(8) 0.0216(3) Uani d . 1 . .
    H H46A 0.1461 0.2118 0.3905 0.026 Uiso calc R 1 . .
    H H46B 0.0512 0.2421 0.4560 0.026 Uiso calc R 1 . .
    C C47 0.15888(12) 0.34125(12) 0.44895(8) 0.0238(3) Uani d . 1 . .
    H H47 0.1072 0.4087 0.4050 0.029 Uiso calc R 1 . .
    C C48 0.34207(12) 0.10238(12) 0.49780(9) 0.0240(3) Uani d . 1 . .
    H H48A 0.3564 0.0841 0.4425 0.029 Uiso calc R 1 . .
    H H48B 0.3940 0.0352 0.5407 0.029 Uiso calc R 1 . .
    C C49 0.36785(12) 0.21503(13) 0.49950(9) 0.0268(3) Uani d . 1 . .
    H H49 0.4500 0.2018 0.4886 0.032 Uiso calc R 1 . .
    C C50 0.18965(12) 0.15242(12) 0.60276(8) 0.0232(3) Uani d . 1 . .
    H H50A 0.1080 0.1668 0.6129 0.028 Uiso calc R 1 . .
    H H50B 0.2383 0.0857 0.6474 0.028 Uiso calc R 1 . .
    C C51 0.21730(12) 0.26423(12) 0.60447(8) 0.0232(3) Uani d . 1 . .
    H H51 0.2039 0.2820 0.6606 0.028 Uiso calc R 1 . .
    C C52 0.13667(12) 0.36989(12) 0.53621(9) 0.0243(3) Uani d . 1 . .
    H H52A 0.0552 0.3843 0.5470 0.029 Uiso calc R 1 . .
    H H52B 0.1525 0.4412 0.5374 0.029 Uiso calc R 1 . .
    C C53 0.34583(13) 0.24245(12) 0.58718(9) 0.0268(3) Uani d . 1 . .
    H H53A 0.3971 0.1759 0.6308 0.032 Uiso calc R 1 . .
    H H53B 0.3633 0.3126 0.5891 0.032 Uiso calc R 1 . .
    C C54 0.28674(13) 0.32085(13) 0.43116(9) 0.0278(3) Uani d . 1 . .
    H H54A 0.3003 0.3045 0.3753 0.033 Uiso calc R 1 . .
    H H54B 0.3033 0.3919 0.4318 0.033 Uiso calc R 1 . .
loop_
    _atom_site_aniso_label
    _atom_site_aniso_U_11
    _atom_site_aniso_U_22
    _atom_site_aniso_U_33
    _atom_site_aniso_U_12
    _atom_site_aniso_U_13
    _atom_site_aniso_U_23
    O1 0.0230(5) 0.0189(5) 0.0326(5) -0.0060(4) 0.0003(4) -0.0050(4)
    O2 0.0247(5) 0.0459(6) 0.0176(5) -0.0156(4) 0.0031(4) -0.0095(4)
    O3 0.0252(5) 0.0321(5) 0.0165(5) -0.0139(4) 0.0027(4) -0.0064(4)
    O4 0.0275(5) 0.0336(5) 0.0204(5) -0.0078(4) 0.0028(4) -0.0065(4)
    O5 0.0238(5) 0.0176(5) 0.0350(5) -0.0065(4) 0.0019(4) -0.0034(4)
    O6 0.0328(6) 0.0246(5) 0.0626(8) -0.0128(4) 0.0129(5) -0.0214(5)
    O7 0.0256(5) 0.0265(5) 0.0292(5) -0.0122(4) 0.0054(4) -0.0034(4)
    O8 0.0305(5) 0.0235(5) 0.0278(5) -0.0092(4) -0.0072(4) -0.0035(4)
    O9 0.0607(8) 0.0221(5) 0.0311(6) -0.0123(5) -0.0203(5) -0.0019(4)
    N1 0.0170(5) 0.0194(5) 0.0165(5) -0.0076(4) 0.0019(4) -0.0054(4)
    N2 0.0201(5) 0.0177(5) 0.0227(5) -0.0074(4) -0.0001(4) -0.0051(4)
    N3 0.0269(6) 0.0185(5) 0.0187(5) -0.0090(5) -0.0011(4) -0.0036(4)
    C1 0.0230(7) 0.0252(7) 0.0220(7) -0.0107(5) 0.0004(5) -0.0010(5)
    C2 0.0184(6) 0.0215(6) 0.0188(6) -0.0074(5) 0.0027(5) -0.0057(5)
    C3 0.0185(6) 0.0182(6) 0.0183(6) -0.0067(5) 0.0009(5) -0.0050(5)
    C4 0.0233(7) 0.0213(6) 0.0218(6) -0.0088(5) 0.0017(5) -0.0077(5)
    C5 0.0236(7) 0.0250(7) 0.0271(7) -0.0128(6) 0.0005(5) -0.0068(5)
    C6 0.0242(7) 0.0296(7) 0.0261(7) -0.0144(6) 0.0024(5) -0.0043(6)
    C7 0.0216(6) 0.0194(6) 0.0178(6) -0.0073(5) 0.0032(5) -0.0058(5)
    C8 0.0211(6) 0.0162(6) 0.0183(6) -0.0072(5) 0.0009(5) -0.0053(5)
    C9 0.0166(6) 0.0182(6) 0.0184(6) -0.0074(5) 0.0020(5) -0.0053(5)
    C10 0.0198(6) 0.0186(6) 0.0194(6) -0.0076(5) 0.0020(5) -0.0043(5)
    C11 0.0229(7) 0.0210(6) 0.0231(7) -0.0113(5) 0.0021(5) -0.0032(5)
    C12 0.0207(6) 0.0235(7) 0.0271(7) -0.0106(5) 0.0022(5) -0.0092(5)
    C13 0.0188(6) 0.0224(6) 0.0212(6) -0.0074(5) -0.0010(5) -0.0059(5)
    C14 0.0199(6) 0.0308(7) 0.0221(6) -0.0111(6) 0.0049(5) -0.0083(6)
    C15 0.0179(6) 0.0217(7) 0.0285(7) -0.0050(5) 0.0014(5) -0.0064(5)
    C16 0.0199(6) 0.0222(7) 0.0273(7) -0.0064(5) 0.0045(5) -0.0117(5)
    C17 0.0210(6) 0.0199(6) 0.0221(6) -0.0086(5) 0.0034(5) -0.0084(5)
    C18 0.0190(6) 0.0191(6) 0.0183(6) -0.0071(5) 0.0018(5) -0.0052(5)
    C19 0.0243(7) 0.0288(7) 0.0263(7) -0.0106(6) 0.0033(5) -0.0127(6)
    C20 0.0228(7) 0.0205(6) 0.0208(6) -0.0096(5) 0.0024(5) -0.0045(5)
    C21 0.0212(6) 0.0219(7) 0.0219(6) -0.0073(5) 0.0043(5) -0.0077(5)
    C22 0.0223(7) 0.0261(7) 0.0258(7) -0.0031(6) 0.0008(5) -0.0062(6)
    C23 0.0215(7) 0.0418(9) 0.0353(8) -0.0078(6) -0.0009(6) -0.0134(7)
    C24 0.0255(7) 0.0443(9) 0.0377(8) -0.0157(7) 0.0014(6) -0.0201(7)
    C25 0.0242(7) 0.0199(7) 0.0184(6) -0.0100(6) 0.0010(5) -0.0032(5)
    C26 0.0257(7) 0.0217(7) 0.0253(7) -0.0089(5) 0.0027(5) -0.0070(5)
    C27 0.0202(6) 0.0191(6) 0.0199(6) -0.0094(5) 0.0017(5) -0.0053(5)
    C28 0.0330(8) 0.0294(7) 0.0259(7) -0.0169(6) 0.0089(6) -0.0132(6)
    C29 0.0342(8) 0.0284(7) 0.0298(7) -0.0152(6) 0.0141(6) -0.0151(6)
    C30 0.0229(7) 0.0216(7) 0.0364(8) -0.0069(6) 0.0073(6) -0.0053(6)
    C31 0.0221(7) 0.0216(6) 0.0198(6) -0.0074(5) 0.0018(5) -0.0038(5)
    C32 0.0217(7) 0.0262(7) 0.0220(6) -0.0078(5) -0.0013(5) -0.0035(5)
    C33 0.0252(7) 0.0206(7) 0.0280(7) -0.0093(5) -0.0024(6) -0.0008(5)
    C34 0.0291(7) 0.0194(6) 0.0271(7) -0.0118(6) 0.0007(6) -0.0016(5)
    C35 0.0240(7) 0.0266(7) 0.0281(7) -0.0124(6) 0.0040(5) -0.0103(6)
    C36 0.0352(8) 0.0346(8) 0.0227(7) -0.0192(7) 0.0071(6) -0.0063(6)
    C37 0.0276(7) 0.0249(7) 0.0189(6) -0.0106(6) 0.0023(5) -0.0052(5)
    C38 0.0242(7) 0.0223(7) 0.0212(6) -0.0119(5) 0.0029(5) -0.0060(5)
    C39 0.0346(8) 0.0201(6) 0.0185(6) -0.0124(6) 0.0019(5) -0.0032(5)
    C40 0.0277(7) 0.0214(7) 0.0243(7) -0.0097(6) -0.0019(5) -0.0019(5)
    C41 0.0333(7) 0.0212(7) 0.0253(7) -0.0117(6) 0.0031(6) -0.0060(5)
    C42 0.0322(7) 0.0248(7) 0.0253(7) -0.0118(6) 0.0030(6) -0.0093(6)
    C43 0.0216(6) 0.0231(7) 0.0192(6) -0.0096(5) 0.0030(5) -0.0062(5)
    C44 0.0372(8) 0.0210(7) 0.0205(7) -0.0104(6) -0.0028(6) -0.0035(5)
    C45 0.0244(7) 0.0178(6) 0.0199(6) -0.0086(5) 0.0006(5) -0.0054(5)
    C46 0.0252(7) 0.0208(6) 0.0187(6) -0.0083(5) -0.0003(5) -0.0047(5)
    C47 0.0307(7) 0.0178(6) 0.0210(7) -0.0078(5) -0.0014(5) -0.0028(5)
    C48 0.0237(7) 0.0229(7) 0.0261(7) -0.0068(5) 0.0013(5) -0.0100(5)
    C49 0.0228(7) 0.0285(7) 0.0344(8) -0.0119(6) 0.0059(6) -0.0133(6)
    C50 0.0294(7) 0.0219(7) 0.0187(6) -0.0098(6) 0.0021(5) -0.0045(5)
    C51 0.0310(7) 0.0215(7) 0.0175(6) -0.0085(6) 0.0006(5) -0.0073(5)
    C52 0.0279(7) 0.0194(6) 0.0247(7) -0.0064(5) 0.0012(5) -0.0072(5)
    C53 0.0300(7) 0.0222(7) 0.0294(7) -0.0099(6) -0.0043(6) -0.0077(6)
    C54 0.0389(8) 0.0270(7) 0.0243(7) -0.0187(6) 0.0084(6) -0.0083(6)
_geom_special_details
;
All esds (except the esd in the dihedral angle between two l.s. planes) are
estimated using the full covariance matrix. The cell esds are taken into
account individually in the estimation of esds in distances, angles and
torsion angles; correlations between esds in cell parameters are only used
when they are defined by crystal symmetry. An approximate (isotropic)
treatment of cell esds is used for estimating esds involving l.s. planes.
;
loop_
    _geom_bond_atom_site_label_1
    _geom_bond_atom_site_label_2
    _geom_bond_site_symmetry_2
    _geom_bond_distance
    _geom_bond_publ_flag
    O3 C8 . 1.2137(16) ?
    O1 C4 . 1.4450(16) ?
    O1 C1 . 1.4450(17) ?
    O2 C7 . 1.2095(16) ?
    N1 C7 . 1.3993(16) ?
    N1 C8 . 1.4009(16) ?
    N1 C9 . 1.5053(15) ?
    C8 C3 . 1.5098(17) ?
    C18 C9 . 1.5383(17) ?
    C18 C13 . 1.5416(17) ?
    C18 H18A . 0.9700 ?
    C18 H18B . 0.9700 ?
    C9 C17 . 1.5385(17) ?
    C9 C10 . 1.5389(17) ?
    C10 C11 . 1.5378(17) ?
    C10 H10A . 0.9700 ?
    C10 H10B . 0.9700 ?
    C11 C12 . 1.5292(18) ?
    C11 C14 . 1.5342(19) ?
    C11 H11 . 0.9800 ?
    C7 C2 . 1.5096(17) ?
    C1 C6 . 1.5319(18) ?
    C1 C2 . 1.5451(18) ?
    C1 H1 . 0.9800 ?
    C3 C2 . 1.5301(17) ?
    C3 C4 . 1.5394(17) ?
    C3 H3 . 0.9800 ?
    C16 C15 . 1.5290(18) ?
    C16 C14 . 1.5366(19) ?
    C16 C17 . 1.5370(17) ?
    C16 H16 . 0.9800 ?
    C13 C15 . 1.5302(18) ?
    C13 C12 . 1.5310(18) ?
    C13 H13 . 0.9800 ?
    C4 C5 . 1.5326(18) ?
    C4 H4 . 0.9800 ?
    C12 H12A . 0.9700 ?
    C12 H12B . 0.9700 ?
    C14 H14B . 0.9700 ?
    C14 H14A . 0.9700 ?
    C5 C6 . 1.5514(19) ?
    C5 H5A . 0.9700 ?
    C5 H5B . 0.9700 ?
    C17 H17B . 0.9700 ?
    C17 H17A . 0.9700 ?
    C6 H6B . 0.9700 ?
    C6 H6A . 0.9700 ?
    C2 H2 . 0.9800 ?
    C15 H15B . 0.9700 ?
    C15 H15A . 0.9700 ?
    O8 C43 . 1.2115(16) ?
    O7 C37 . 1.4411(16) ?
    O7 C40 . 1.4431(16) ?
    N3 C43 . 1.4031(16) ?
    N3 C44 . 1.4047(17) ?
    N3 C45 . 1.5116(16) ?
    O9 C44 . 1.2117(17) ?
    C45 C48 . 1.5380(18) ?
    C45 C46 . 1.5413(18) ?
    C45 C50 . 1.5426(18) ?
    C46 C47 . 1.5403(18) ?
    C46 H46A . 0.9700 ?
    C46 H46B . 0.9700 ?
    C53 C49 . 1.531(2) ?
    C53 C51 . 1.533(2) ?
    C53 H53B . 0.9700 ?
    C53 H53A . 0.9700 ?
    C48 C49 . 1.5372(18) ?
    C48 H48B . 0.9700 ?
    C48 H48A . 0.9700 ?
    C42 C37 . 1.5343(18) ?
    C42 C41 . 1.5501(19) ?
    C42 H42A . 0.9700 ?
    C42 H42B . 0.9700 ?
    C49 C54 . 1.532(2) ?
    C49 H49 . 0.9800 ?
    C43 C38 . 1.5091(18) ?
    C50 C51 . 1.5393(18) ?
    C50 H50A . 0.9700 ?
    C50 H50B . 0.9700 ?
    C47 C54 . 1.530(2) ?
    C47 C52 . 1.5304(19) ?
    C47 H47 . 0.9800 ?
    C38 C39 . 1.5290(18) ?
    C38 C37 . 1.5426(18) ?
    C38 H38 . 0.9800 ?
    C52 C51 . 1.5284(18) ?
    C52 H52B . 0.9700 ?
    C52 H52A . 0.9700 ?
    C51 H51 . 0.9800 ?
    C54 H54B . 0.9700 ?
    C54 H54A . 0.9700 ?
    C41 C40 . 1.5338(18) ?
    C41 H41B . 0.9700 ?
    C41 H41A . 0.9700 ?
    C39 C44 . 1.5096(18) ?
    C39 C40 . 1.539(2) ?
    C39 H39 . 0.9800 ?
    C37 H37 . 0.9800 ?
    C40 H40 . 0.9800 ?
    O4 C22 . 1.4417(17) ?
    O4 C19 . 1.4457(17) ?
    O5 C25 . 1.2096(16) ?
    O6 C26 . 1.2079(17) ?
    N2 C26 . 1.3986(18) ?
    N2 C25 . 1.4009(16) ?
    N2 C27 . 1.5044(16) ?
    C31 C27 . 1.5300(17) ?
    C31 C32 . 1.5405(18) ?
    C31 H31A . 0.9700 ?
    C31 H31B . 0.9700 ?
    C27 C28 . 1.5363(18) ?
    C27 C33 . 1.5405(17) ?
    C25 C20 . 1.5055(18) ?
    C32 C30 . 1.527(2) ?
    C32 C35 . 1.5294(19) ?
    C32 H32 . 0.9800 ?
    C20 C21 . 1.5325(18) ?
    C20 C19 . 1.5419(18) ?
    C20 H20 . 0.9800 ?
    C33 C34 . 1.5385(19) ?
    C33 H33A . 0.9700 ?
    C33 H33B . 0.9700 ?
    C35 C34 . 1.5279(19) ?
    C35 H35A . 0.9700 ?
    C35 H35B . 0.9700 ?
    C19 C24 . 1.5336(19) ?
    C19 H19 . 0.9800 ?
    C26 C21 . 1.5064(18) ?
    C22 C23 . 1.531(2) ?
    C22 C21 . 1.5403(18) ?
    C22 H22 . 0.9800 ?
    C36 C34 . 1.526(2) ?
    C36 C29 . 1.527(2) ?
    C36 H36B . 0.9700 ?
    C36 H36A . 0.9700 ?
    C29 C30 . 1.527(2) ?
    C29 C28 . 1.5395(19) ?
    C29 H29 . 0.9800 ?
    C34 H34 . 0.9800 ?
    C30 H30B . 0.9700 ?
    C30 H30A . 0.9700 ?
    C21 H21 . 0.9800 ?
    C28 H28A . 0.9700 ?
    C28 H28B . 0.9700 ?
    C24 C23 . 1.553(2) ?
    C24 H24B . 0.9700 ?
    C24 H24A . 0.9700 ?
    C23 H23A . 0.9700 ?
    C23 H23B . 0.9700 ?
loop_
    _geom_angle_atom_site_label_1
    _geom_angle_atom_site_label_2
    _geom_angle_atom_site_label_3
    _geom_angle_site_symmetry_1
    _geom_angle_site_symmetry_3
    _geom_angle
    _geom_angle_publ_flag
    C4 O1 C1 . . 96.08(9) ?
    C7 N1 C8 . . 110.70(10) ?
    C7 N1 C9 . . 127.44(10) ?
    C8 N1 C9 . . 121.83(10) ?
    O3 C8 N1 . . 125.44(12) ?
    O3 C8 C3 . . 124.66(11) ?
    N1 C8 C3 . . 109.88(10) ?
    C9 C18 C13 . . 109.69(10) ?
    C9 C18 H18A . . 109.7 ?
    C13 C18 H18A . . 109.7 ?
    C9 C18 H18B . . 109.7 ?
    C13 C18 H18B . . 109.7 ?
    H18A C18 H18B . . 108.2 ?
    N1 C9 C18 . . 112.19(10) ?
    N1 C9 C17 . . 107.99(9) ?
    C18 C9 C17 . . 108.63(10) ?
    N1 C9 C10 . . 109.67(10) ?
    C18 C9 C10 . . 108.23(10) ?
    C17 C9 C10 . . 110.13(10) ?
    C11 C10 C9 . . 109.88(10) ?
    C11 C10 H10A . . 109.7 ?
    C9 C10 H10A . . 109.7 ?
    C11 C10 H10B . . 109.7 ?
    C9 C10 H10B . . 109.7 ?
    H10A C10 H10B . . 108.2 ?
    C12 C11 C14 . . 109.26(11) ?
    C12 C11 C10 . . 109.68(11) ?
    C14 C11 C10 . . 109.36(10) ?
    C12 C11 H11 . . 109.5 ?
    C14 C11 H11 . . 109.5 ?
    C10 C11 H11 . . 109.5 ?
    O2 C7 N1 . . 126.42(12) ?
    O2 C7 C2 . . 124.02(12) ?
    N1 C7 C2 . . 109.56(10) ?
    O1 C1 C6 . . 102.94(11) ?
    O1 C1 C2 . . 102.52(10) ?
    C6 C1 C2 . . 108.78(11) ?
    O1 C1 H1 . . 113.8 ?
    C6 C1 H1 . . 113.8 ?
    C2 C1 H1 . . 113.8 ?
    C8 C3 C2 . . 104.59(10) ?
    C8 C3 C4 . . 111.95(10) ?
    C2 C3 C4 . . 101.72(10) ?
    C8 C3 H3 . . 112.6 ?
    C2 C3 H3 . . 112.6 ?
    C4 C3 H3 . . 112.6 ?
    C15 C16 C14 . . 109.64(11) ?
    C15 C16 C17 . . 109.31(11) ?
    C14 C16 C17 . . 109.33(11) ?
    C15 C16 H16 . . 109.5 ?
    C14 C16 H16 . . 109.5 ?
    C17 C16 H16 . . 109.5 ?
    C15 C13 C12 . . 109.96(11) ?
    C15 C13 C18 . . 109.69(10) ?
    C12 C13 C18 . . 109.63(10) ?
    C15 C13 H13 . . 109.2 ?
    C12 C13 H13 . . 109.2 ?
    C18 C13 H13 . . 109.2 ?
    O1 C4 C5 . . 103.21(10) ?
    O1 C4 C3 . . 101.80(10) ?
    C5 C4 C3 . . 108.98(11) ?
    O1 C4 H4 . . 113.9 ?
    C5 C4 H4 . . 113.9 ?
    C3 C4 H4 . . 113.9 ?
    C11 C12 C13 . . 109.15(10) ?
    C11 C12 H12A . . 109.9 ?
    C13 C12 H12A . . 109.9 ?
    C11 C12 H12B . . 109.9 ?
    C13 C12 H12B . . 109.9 ?
    H12A C12 H12B . . 108.3 ?
    C11 C14 C16 . . 109.85(11) ?
    C11 C14 H14B . . 109.7 ?
    C16 C14 H14B . . 109.7 ?
    C11 C14 H14A . . 109.7 ?
    C16 C14 H14A . . 109.7 ?
    H14B C14 H14A . . 108.2 ?
    C4 C5 C6 . . 101.48(10) ?
    C4 C5 H5A . . 111.5 ?
    C6 C5 H5A . . 111.5 ?
    C4 C5 H5B . . 111.5 ?
    C6 C5 H5B . . 111.5 ?
    H5A C5 H5B . . 109.3 ?
    C16 C17 C9 . . 109.91(10) ?
    C16 C17 H17B . . 109.7 ?
    C9 C17 H17B . . 109.7 ?
    C16 C17 H17A . . 109.7 ?
    C9 C17 H17A . . 109.7 ?
    H17B C17 H17A . . 108.2 ?
    C1 C6 C5 . . 100.99(11) ?
    C1 C6 H6B . . 111.6 ?
    C5 C6 H6B . . 111.6 ?
    C1 C6 H6A . . 111.6 ?
    C5 C6 H6A . . 111.6 ?
    H6B C6 H6A . . 109.4 ?
    C7 C2 C3 . . 105.07(10) ?
    C7 C2 C1 . . 112.12(10) ?
    C3 C2 C1 . . 101.40(10) ?
    C7 C2 H2 . . 112.5 ?
    C3 C2 H2 . . 112.5 ?
    C1 C2 H2 . . 112.5 ?
    C16 C15 C13 . . 109.13(10) ?
    C16 C15 H15B . . 109.9 ?
    C13 C15 H15B . . 109.9 ?
    C16 C15 H15A . . 109.9 ?
    C13 C15 H15A . . 109.9 ?
    H15B C15 H15A . . 108.3 ?
    C37 O7 C40 . . 96.41(10) ?
    C43 N3 C44 . . 110.48(11) ?
    C43 N3 C45 . . 127.74(10) ?
    C44 N3 C45 . . 121.44(10) ?
    N3 C45 C48 . . 107.97(10) ?
    N3 C45 C46 . . 112.37(10) ?
    C48 C45 C46 . . 108.73(11) ?
    N3 C45 C50 . . 109.43(10) ?
    C48 C45 C50 . . 110.04(10) ?
    C46 C45 C50 . . 108.29(11) ?
    C47 C46 C45 . . 109.43(10) ?
    C47 C46 H46A . . 109.8 ?
    C45 C46 H46A . . 109.8 ?
    C47 C46 H46B . . 109.8 ?
    C45 C46 H46B . . 109.8 ?
    H46A C46 H46B . . 108.2 ?
    C49 C53 C51 . . 109.88(11) ?
    C49 C53 H53B . . 109.7 ?
    C51 C53 H53B . . 109.7 ?
    C49 C53 H53A . . 109.7 ?
    C51 C53 H53A . . 109.7 ?
    H53B C53 H53A . . 108.2 ?
    C49 C48 C45 . . 109.92(11) ?
    C49 C48 H48B . . 109.7 ?
    C45 C48 H48B . . 109.7 ?
    C49 C48 H48A . . 109.7 ?
    C45 C48 H48A . . 109.7 ?
    H48B C48 H48A . . 108.2 ?
    C37 C42 C41 . . 101.46(10) ?
    C37 C42 H42A . . 111.5 ?
    C41 C42 H42A . . 111.5 ?
    C37 C42 H42B . . 111.5 ?
    C41 C42 H42B . . 111.5 ?
    H42A C42 H42B . . 109.3 ?
    C53 C49 C54 . . 109.20(12) ?
    C53 C49 C48 . . 109.20(12) ?
    C54 C49 C48 . . 109.71(11) ?
    C53 C49 H49 . . 109.6 ?
    C54 C49 H49 . . 109.6 ?
    C48 C49 H49 . . 109.6 ?
    O8 C43 N3 . . 126.65(12) ?
    O8 C43 C38 . . 123.90(12) ?
    N3 C43 C38 . . 109.45(11) ?
    C51 C50 C45 . . 109.61(11) ?
    C51 C50 H50A . . 109.7 ?
    C45 C50 H50A . . 109.7 ?
    C51 C50 H50B . . 109.7 ?
    C45 C50 H50B . . 109.7 ?
    H50A C50 H50B . . 108.2 ?
    C54 C47 C52 . . 109.90(11) ?
    C54 C47 C46 . . 109.51(11) ?
    C52 C47 C46 . . 110.24(11) ?
    C54 C47 H47 . . 109.1 ?
    C52 C47 H47 . . 109.1 ?
    C46 C47 H47 . . 109.1 ?
    C43 C38 C39 . . 105.45(10) ?
    C43 C38 C37 . . 112.58(11) ?
    C39 C38 C37 . . 101.30(11) ?
    C43 C38 H38 . . 112.3 ?
    C39 C38 H38 . . 112.3 ?
    C37 C38 H38 . . 112.3 ?
    C51 C52 C47 . . 108.81(11) ?
    C51 C52 H52B . . 109.9 ?
    C47 C52 H52B . . 109.9 ?
    C51 C52 H52A . . 109.9 ?
    C47 C52 H52A . . 109.9 ?
    H52B C52 H52A . . 108.3 ?
    C52 C51 C53 . . 109.59(11) ?
    C52 C51 C50 . . 109.28(11) ?
    C53 C51 C50 . . 109.86(11) ?
    C52 C51 H51 . . 109.4 ?
    C53 C51 H51 . . 109.4 ?
    C50 C51 H51 . . 109.4 ?
    C47 C54 C49 . . 109.20(11) ?
    C47 C54 H54B . . 109.8 ?
    C49 C54 H54B . . 109.8 ?
    C47 C54 H54A . . 109.8 ?
    C49 C54 H54A . . 109.8 ?
    H54B C54 H54A . . 108.3 ?
    C40 C41 C42 . . 101.09(10) ?
    C40 C41 H41B . . 111.6 ?
    C42 C41 H41B . . 111.6 ?
    C40 C41 H41A . . 111.6 ?
    C42 C41 H41A . . 111.6 ?
    H41B C41 H41A . . 109.4 ?
    C44 C39 C38 . . 104.33(10) ?
    C44 C39 C40 . . 110.43(12) ?
    C38 C39 C40 . . 101.94(11) ?
    C44 C39 H39 . . 113.1 ?
    C38 C39 H39 . . 113.1 ?
    C40 C39 H39 . . 113.1 ?
    O7 C37 C42 . . 103.06(10) ?
    O7 C37 C38 . . 102.22(10) ?
    C42 C37 C38 . . 108.41(11) ?
    O7 C37 H37 . . 114.0 ?
    C42 C37 H37 . . 114.0 ?
    C38 C37 H37 . . 114.0 ?
    O9 C44 N3 . . 125.57(12) ?
    O9 C44 C39 . . 124.28(12) ?
    N3 C44 C39 . . 110.14(11) ?
    O7 C40 C41 . . 103.07(11) ?
    O7 C40 C39 . . 101.43(10) ?
    C41 C40 C39 . . 109.64(11) ?
    O7 C40 H40 . . 113.8 ?
    C41 C40 H40 . . 113.8 ?
    C39 C40 H40 . . 113.8 ?
    C22 O4 C19 . . 96.62(10) ?
    C26 N2 C25 . . 110.24(11) ?
    C26 N2 C27 . . 125.68(10) ?
    C25 N2 C27 . . 123.78(10) ?
    C27 C31 C32 . . 109.52(10) ?
    C27 C31 H31A . . 109.8 ?
    C32 C31 H31A . . 109.8 ?
    C27 C31 H31B . . 109.8 ?
    C32 C31 H31B . . 109.8 ?
    H31A C31 H31B . . 108.2 ?
    N2 C27 C31 . . 109.63(10) ?
    N2 C27 C28 . . 109.72(10) ?
    C31 C27 C28 . . 109.83(11) ?
    N2 C27 C33 . . 110.72(10) ?
    C31 C27 C33 . . 109.24(10) ?
    C28 C27 C33 . . 107.68(11) ?
    O5 C25 N2 . . 125.85(12) ?
    O5 C25 C20 . . 124.58(12) ?
    N2 C25 C20 . . 109.56(11) ?
    C30 C32 C35 . . 109.08(11) ?
    C30 C32 C31 . . 108.84(11) ?
    C35 C32 C31 . . 110.06(11) ?
    C30 C32 H32 . . 109.6 ?
    C35 C32 H32 . . 109.6 ?
    C31 C32 H32 . . 109.6 ?
    C25 C20 C21 . . 104.67(10) ?
    C25 C20 C19 . . 112.13(11) ?
    C21 C20 C19 . . 101.61(10) ?
    C25 C20 H20 . . 112.6 ?
    C21 C20 H20 . . 112.6 ?
    C19 C20 H20 . . 112.6 ?
    C34 C33 C27 . . 110.20(11) ?
    C34 C33 H33A . . 109.6 ?
    C27 C33 H33A . . 109.6 ?
    C34 C33 H33B . . 109.6 ?
    C27 C33 H33B . . 109.6 ?
    H33A C33 H33B . . 108.1 ?
    C34 C35 C32 . . 109.88(11) ?
    C34 C35 H35A . . 109.7 ?
    C32 C35 H35A . . 109.7 ?
    C34 C35 H35B . . 109.7 ?
    C32 C35 H35B . . 109.7 ?
    H35A C35 H35B . . 108.2 ?
    O4 C19 C24 . . 103.27(11) ?
    O4 C19 C20 . . 101.72(10) ?
    C24 C19 C20 . . 108.22(11) ?
    O4 C19 H19 . . 114.1 ?
    C24 C19 H19 . . 114.1 ?
    C20 C19 H19 . . 114.1 ?
    O6 C26 N2 . . 126.43(13) ?
    O6 C26 C21 . . 123.98(13) ?
    N2 C26 C21 . . 109.59(11) ?
    O4 C22 C23 . . 102.91(11) ?
    O4 C22 C21 . . 102.12(10) ?
    C23 C22 C21 . . 108.64(12) ?
    O4 C22 H22 . . 114.0 ?
    C23 C22 H22 . . 114.0 ?
    C21 C22 H22 . . 114.0 ?
    C34 C36 C29 . . 108.78(11) ?
    C34 C36 H36B . . 109.9 ?
    C29 C36 H36B . . 109.9 ?
    C34 C36 H36A . . 109.9 ?
    C29 C36 H36A . . 109.9 ?
    H36B C36 H36A . . 108.3 ?
    C36 C29 C30 . . 110.30(11) ?
    C36 C29 C28 . . 109.14(12) ?
    C30 C29 C28 . . 109.12(11) ?
    C36 C29 H29 . . 109.4 ?
    C30 C29 H29 . . 109.4 ?
    C28 C29 H29 . . 109.4 ?
    C36 C34 C35 . . 110.01(12) ?
    C36 C34 C33 . . 110.17(11) ?
    C35 C34 C33 . . 108.44(11) ?
    C36 C34 H34 . . 109.4 ?
    C35 C34 H34 . . 109.4 ?
    C33 C34 H34 . . 109.4 ?
    C29 C30 C32 . . 110.06(11) ?
    C29 C30 H30B . . 109.6 ?
    C32 C30 H30B . . 109.6 ?
    C29 C30 H30A . . 109.6 ?
    C32 C30 H30A . . 109.6 ?
    H30B C30 H30A . . 108.2 ?
    C26 C21 C20 . . 104.72(11) ?
    C26 C21 C22 . . 110.82(11) ?
    C20 C21 C22 . . 101.73(10) ?
    C26 C21 H21 . . 112.9 ?
    C20 C21 H21 . . 112.9 ?
    C22 C21 H21 . . 112.9 ?
    C27 C28 C29 . . 110.12(11) ?
    C27 C28 H28A . . 109.6 ?
    C29 C28 H28A . . 109.6 ?
    C27 C28 H28B . . 109.6 ?
    C29 C28 H28B . . 109.6 ?
    H28A C28 H28B . . 108.2 ?
    C19 C24 C23 . . 101.32(12) ?
    C19 C24 H24B . . 111.5 ?
    C23 C24 H24B . . 111.5 ?
    C19 C24 H24A . . 111.5 ?
    C23 C24 H24A . . 111.5 ?
    H24B C24 H24A . . 109.3 ?
    C22 C23 C24 . . 101.36(11) ?
    C22 C23 H23A . . 111.5 ?
    C24 C23 H23A . . 111.5 ?
    C22 C23 H23B . . 111.5 ?
    C24 C23 H23B . . 111.5 ?
    H23A C23 H23B . . 109.3 ?
loop_
    _geom_hbond_atom_site_label_D
    _geom_hbond_atom_site_label_H
    _geom_hbond_atom_site_label_A
    _geom_hbond_site_symmetry_A
    _geom_hbond_distance_DH
    _geom_hbond_distance_HA
    _geom_hbond_distance_DA
    _geom_hbond_angle_DHA
    _geom_hbond_publ_flag
    C2 H2 O2 2_765 0.98 2.53 3.3332(17) 140 yes
    C5 H5B O5 1_565 0.97 2.59 3.4463(18) 148 yes
    C37 H37 O5 1_455 0.98 2.38 3.3239(16) 161 yes
    C41 H41B O3 2_656 0.97 2.51 3.4788(18) 176 yes
data_global
_journal_date_recd_electronic     2010-02-03
_journal_date_accepted     2010-05-10
_journal_name_full     'Acta Crystallographica, Section E'
_journal_year     2010
_journal_volume     66
_journal_issue      6
_journal_page_first     o1374
_journal_page_last     o1374
_journal_paper_category     QO
_journal_coeditor_code     SU2162
_publ_contact_author_name     'Zaiyou Tan'
_publ_contact_author_address
;
Laboratory of Physical Chemistry, Guangdong Pharmaceutical University,
 Guangzhou, Guangdong, 510006, People's Republic of China
;
_publ_contact_author_email     tanzaiyou@medmail.com.cn
_publ_contact_author_fax     ?
_publ_contact_author_phone     '+8613503045643'
_publ_section_title
;\
(3a<i>RS</i>,4<i>SR</i>,7<i>RS</i>,7a<i>SR</i>)-2-(Tricyclo[3.3.1.1^3,7^]decan-\
1-yl)-4,5,6,7-tetrahydro-4,7-epoxyisoindoline-1,3-dione
;
loop_
    _publ_author_name
    _publ_author_address
    'Tan, Zaiyou'
;
Department of Physical Chemistry, Guangdong Pharmaceutical University,
Guangzhou, Guangdong 510006, People's Republic of China
;
    'Luo, Lin'
;
Department of Physical Chemistry, Guangdong Pharmaceutical University,
Guangzhou, Guangdong 510006, People's Republic of China
;
    'Zhu, Erjia'
;
Department of Physical Chemistry, Guangdong Pharmaceutical University,
Guangzhou, Guangdong 510006, People's Republic of China
;
    'Yan, Ruisi'
;
Department of Physical Chemistry, Guangdong Pharmaceutical University,
Guangzhou, Guangdong 510006, People's Republic of China
;
    'Zhuohui Lin'
;
Department of Physical Chemistry, Guangdong Pharmaceutical University,
Guangzhou, Guangdong 510006, People's Republic of China
;
