# Supplementary material for: (3aRS,4SR,7RS,7aSR)-2-(Tricyclo­[3.3.1.13,7]decan-1-yl)-4,5,6,7-tetra­hydro-4,7-epoxy­isoindoline-1,3-dione
Source: Acta Crystallogr Sect E Struct Rep Online. 2010 May 15;66(Pt 6):o1374. doi: 10.1107/S1600536810016971 (PMC2979399; doi:10.1107/S1600536810016971)
Supplement: Supplementary file 2 [file e-66-o1374-Isup2.hkl]

# 
# h,k,l, Fc-squared, Fo-squared, sigma(Fo-squared) and status flag 
# 
data_I

_audit_update_record
;
2010-02-03 # Formatted by publCIF
;
_shelx_refln_list_code          4 
_shelx_F_calc_maximum      126.18 
_exptl_crystal_F_000       972.00 
_reflns_d_resolution_high  0.8300 
 
loop_ 
 _symmetry_equiv_pos_as_xyz 
 'x, y, z' 
 '-x, -y, -z' 
 
_cell_length_a    12.2216 
_cell_length_b    12.3465 
_cell_length_c    16.1646 
_cell_angle_alpha  77.057 
_cell_angle_beta   89.906 
_cell_angle_gamma  69.190 
 
_shelx_F_squared_multiplier     1.000 
 
loop_ 
 _refln_index_h 
 _refln_index_k 
 _refln_index_l 
 _refln_F_squared_calc 
 _refln_F_squared_meas 
 _refln_F_squared_sigma 
 _refln_observed_status 
   1   0   0     3786.05     4139.65     58.30 o 
   2   0   0      890.39      920.29      3.95 o 
   3   0   0     1514.80     1492.49      9.72 o 
   4   0   0      367.53      340.71      3.52 o 
   5   0   0      145.18      165.33      2.78 o 
   6   0   0     5816.59     6246.55     90.22 o 
   7   0   0        4.59        5.94      1.42 o 
   8   0   0       98.31      112.42      1.83 o 
   9   0   0      745.43      759.12      4.41 o 
  10   0   0        1.76        0.75      0.56 o 
  11   0   0      388.85      400.19      2.91 o 
  12   0   0      164.75      156.28      3.34 o 
  13   0   0       17.91       21.66      1.83 o 
 -13   1   0      481.25      569.86      6.56 o 
 -12   1   0      122.28      130.36      2.65 o 
 -11   1   0       64.02       58.77      1.51 o 
 -10   1   0        1.59        1.98      0.83 o 
  -9   1   0      221.65      232.84      3.44 o 
  -8   1   0      205.29      188.73      1.74 o 
  -7   1   0     1215.93     1227.74      9.63 o 
  -6   1   0      434.65      448.93      8.28 o 
  -5   1   0       52.91       56.74      3.85 o 
  -4   1   0       27.10       27.36      1.10 o 
  -3   1   0     2821.01     2845.80     74.58 o 
  -2   1   0     4872.49     4641.47     92.84 o 
  -1   1   0     1375.43     1396.71     41.53 o 
   0   1   0      784.34      777.79     32.38 o 
   1   1   0       81.66       80.44      1.43 o 
   2   1   0     1238.24     1279.63      4.37 o 
   3   1   0      935.60      922.62      7.41 o 
   4   1   0        8.87       14.46      4.75 o 
   5   1   0      164.80      133.60      2.47 o 
   6   1   0    13254.97    14416.62    111.32 o 
   7   1   0      905.01      935.02     11.86 o 
   8   1   0     2903.44     2769.41    277.56 o 
   9   1   0       32.71       27.45      1.24 o 
  10   1   0        8.38        8.94      0.75 o 
  11   1   0       80.71       88.74      1.52 o 
  12   1   0        1.89       11.81      0.67 o 
  13   1   0        8.43        0.22      0.54 o 
  14   1   0        2.59        0.71      0.88 o 
 -12   2   0        2.97        1.85      1.23 o 
 -11   2   0       47.00       42.98      3.30 o 
 -10   2   0     2051.97     2164.42     65.05 o 
  -9   2   0        8.73        5.67      0.68 o 
  -8   2   0      302.41      297.57      2.65 o 
  -7   2   0      632.63      604.44      3.86 o 
  -6   2   0       71.71       68.59      2.08 o 
  -5   2   0      194.59      166.60      5.09 o 
  -4   2   0      333.35      333.46      4.25 o 
  -3   2   0     1625.50     1617.29     18.65 o 
  -2   2   0      206.63      190.85      1.90 o 
  -1   2   0      277.40      251.33      2.29 o 
   0   2   0     8569.02     7943.57    219.53 o 
   1   2   0      749.98      782.09      5.39 o 
   3   2   0     8763.75     8406.94     93.17 o 
   4   2   0     1599.52     1780.86      7.46 o 
   5   2   0     6650.82     6894.20     67.00 o 
   6   2   0     1554.50     1804.64     20.62 o 
   7   2   0      116.78      136.04      2.97 o 
   8   2   0       27.11       53.20      8.78 o 
   9   2   0      279.28      263.81     21.46 o 
  10   2   0       73.73       55.71      3.04 o 
  11   2   0       29.80       38.36      1.60 o 
  12   2   0       24.12       22.58      0.98 o 
  13   2   0       14.03       16.70      0.75 o 
 -12   3   0       40.00       42.49      2.12 o 
 -11   3   0      117.55      135.45      3.63 o 
 -10   3   0      236.12      252.55      8.85 o 
  -9   3   0       51.12       50.39      2.00 o 
  -8   3   0        7.27        8.23      1.17 o 
  -7   3   0        1.93        2.31      0.54 o 
  -6   3   0       16.52       18.21      1.12 o 
  -5   3   0      965.21      977.31      7.42 o 
  -4   3   0      117.44      149.11      4.83 o 
  -3   3   0      532.27      521.15      3.71 o 
  -2   3   0      420.73      477.03      3.56 o 
  -1   3   0      258.29      256.86      2.66 o 
   0   3   0      330.12      384.82     13.25 o 
   1   3   0      112.06      111.10      2.68 o 
   2   3   0     2933.00     2921.01     13.62 o 
   3   3   0     1679.69     1665.84     11.41 o 
   4   3   0     2057.00     2032.02     13.95 o 
   5   3   0      583.37      692.72     22.73 o 
   6   3   0     1345.56     1439.52     24.23 o 
   7   3   0       89.91      141.03      6.36 o 
   8   3   0      220.97      241.62      6.60 o 
   9   3   0      124.89      124.46      3.44 o 
  10   3   0        0.92        0.14      0.89 o 
  11   3   0        0.60        0.62      0.96 o 
  12   3   0       92.94      141.81      2.18 o 
  13   3   0        2.91        1.23      0.55 o 
  14   3   0       19.38       13.91      0.82 o 
 -11   4   0       89.79       88.59      3.01 o 
 -10   4   0        0.38        1.14      0.70 o 
  -9   4   0      440.46      439.79     16.78 o 
  -8   4   0        0.12        0.34      0.96 o 
  -7   4   0        0.97        3.18      0.90 o 
  -6   4   0      170.21      177.23      3.28 o 
  -5   4   0      874.95      821.98     11.68 o 
  -4   4   0      260.28      225.54      3.56 o 
  -3   4   0       20.77       18.02      1.59 o 
  -2   4   0      833.33      961.34     11.70 o 
  -1   4   0      514.70      545.26     10.42 o 
   0   4   0     1157.92     1127.40      8.40 o 
   1   4   0      420.54      436.32      5.60 o 
   2   4   0       34.74       60.39     29.77 o 
   3   4   0      575.94      585.46      7.38 o 
   4   4   0      745.16      692.58      8.72 o 
   5   4   0        2.12        0.82      0.58 o 
   6   4   0     2412.90     2731.07     45.51 o 
   7   4   0     1539.67     1554.53     16.43 o 
   8   4   0        0.82        0.30      0.54 o 
   9   4   0      201.45      207.09      2.01 o 
  10   4   0       42.57       44.01      1.10 o 
  11   4   0       57.44       29.94      1.73 o 
  12   4   0       72.87       71.62      2.29 o 
  13   4   0        5.94        5.38      1.11 o 
  14   4   0        6.14        9.14      0.61 o 
 -11   5   0      129.06      148.27      2.98 o 
 -10   5   0       37.55       40.27      1.90 o 
  -9   5   0       31.42       33.00      1.67 o 
  -8   5   0       79.96       77.01      2.05 o 
  -7   5   0       22.16       21.49      1.36 o 
  -6   5   0      174.38      170.14      2.86 o 
  -5   5   0      103.05      102.82      2.01 o 
  -4   5   0        1.97        1.09      0.52 o 
  -3   5   0        1.05        0.65      0.62 o 
  -2   5   0      957.97     1053.17     25.68 o 
  -1   5   0      596.78      604.59      6.54 o 
   0   5   0        0.09        2.25      0.85 o 
   1   5   0    10471.58    10522.79    121.74 o 
   2   5   0     1017.94     1063.68     10.15 o 
   3   5   0      543.11      568.97      7.87 o 
   4   5   0      223.64      251.25      5.72 o 
   5   5   0        3.75        6.78      1.61 o 
   6   5   0        7.07       12.94      1.84 o 
   7   5   0      143.65      176.39      5.84 o 
   8   5   0       63.10       53.55      0.97 o 
   9   5   0       26.10       20.92      0.73 o 
  10   5   0        5.58       10.47      0.69 o 
  11   5   0       16.50       19.76      1.73 o 
  12   5   0       75.54      113.52      2.82 o 
  13   5   0        8.84       15.84      1.93 o 
  14   5   0        3.35        3.74      0.64 o 
 -10   6   0       19.55       23.44      1.69 o 
  -9   6   0       92.76       89.92      2.11 o 
  -8   6   0        0.33       -0.08      1.14 o 
  -7   6   0      328.40      344.24      6.41 o 
  -6   6   0       15.57       11.90      1.21 o 
  -5   6   0      529.25      508.50      5.89 o 
  -4   6   0       38.57       36.25      1.34 o 
  -3   6   0      195.74      186.02      2.26 o 
  -2   6   0       54.65       58.47      1.27 o 
  -1   6   0      803.00      828.15     26.83 o 
   0   6   0      882.75      950.71      9.53 o 
   1   6   0      360.96      408.02      6.57 o 
   2   6   0     1211.60     1250.37     12.03 o 
   3   6   0     6582.26     6660.82     29.17 o 
   4   6   0        0.98        0.49      1.21 o 
   5   6   0     1179.66     1204.69     34.95 o 
   6   6   0      648.94      647.55      6.80 o 
   7   6   0     1723.30     1706.34     11.68 o 
   8   6   0       17.01       22.17      1.43 o 
   9   6   0       43.89       45.22      1.39 o 
  10   6   0     1824.39     1769.22     12.88 o 
  11   6   0      423.54      358.45      5.54 o 
  12   6   0        0.32        2.94      0.60 o 
  13   6   0       12.38       13.46      1.16 o 
  14   6   0       27.00       19.51      0.80 o 
  -9   7   0      707.80      770.60      4.73 o 
  -8   7   0      165.78      167.79      2.92 o 
  -7   7   0       55.09       62.98      2.27 o 
  -6   7   0        0.65        1.38      1.55 o 
  -5   7   0       21.57       22.21      1.12 o 
  -4   7   0      979.77      960.97      7.34 o 
  -3   7   0        8.32       10.31      0.86 o 
  -2   7   0       27.44       34.50      1.15 o 
  -1   7   0      277.23      288.18      3.86 o 
   0   7   0        2.63        2.83      0.57 o 
   1   7   0     1178.47     1182.60     35.42 o 
   2   7   0      305.00      312.93      5.49 o 
   3   7   0      728.00      829.77     18.84 o 
   4   7   0       45.73       56.99      1.87 o 
   5   7   0      126.43      111.68      1.94 o 
   6   7   0      158.42      149.77      4.08 o 
   7   7   0     1790.41     1786.37      7.75 o 
   8   7   0     4862.65     4675.76     30.31 o 
   9   7   0       62.92       59.94      1.38 o 
  10   7   0      716.61      708.16      4.33 o 
  11   7   0       93.16       85.90      1.60 o 
  12   7   0        0.01        0.33      0.66 o 
  13   7   0      367.70      406.30      2.73 o 
  14   7   0      267.06      355.61      3.91 o 
  -8   8   0       12.97       17.47      0.98 o 
  -7   8   0       18.21       22.02      2.48 o 
  -6   8   0      632.34      646.92      6.22 o 
  -5   8   0     1503.52     1490.89      9.66 o 
  -4   8   0       19.65       25.03      1.21 o 
  -3   8   0        0.91        1.30      0.73 o 
  -2   8   0      212.68      210.37      3.46 o 
  -1   8   0      376.42      380.20      3.42 o 
   0   8   0     1014.98     1038.98      6.50 o 
   1   8   0     3400.21     3539.75     24.18 o 
   2   8   0       69.14       53.97      1.27 o 
   3   8   0        0.96        1.69      0.48 o 
   4   8   0       74.53       70.51      1.26 o 
   5   8   0     1187.26     1222.20      4.71 o 
   6   8   0      140.58      128.24      1.76 o 
   7   8   0        1.01        3.88      0.98 o 
   8   8   0      306.15      300.93      2.67 o 
   9   8   0     1880.60     1903.53      5.60 o 
  10   8   0      208.84      201.28      4.02 o 
  11   8   0      174.33      187.15      2.25 o 
  12   8   0        0.62        1.61      0.74 o 
  13   8   0       20.96       22.74      2.62 o 
  -7   9   0       65.01       66.95      2.11 o 
  -6   9   0       75.75       85.55      3.00 o 
  -5   9   0       24.74       30.97      1.76 o 
  -4   9   0        5.97        7.85      0.87 o 
  -3   9   0      139.37      142.71      2.88 o 
  -2   9   0     1027.04     1007.99      5.96 o 
  -1   9   0      153.85      163.01      2.87 o 
   0   9   0     1172.62     1148.13      5.10 o 
   1   9   0     1897.40     1882.72      9.36 o 
   2   9   0        0.08        0.83      0.85 o 
   3   9   0        5.25        5.65      0.85 o 
   4   9   0      111.52      118.00      2.52 o 
   5   9   0        4.62        3.33      0.92 o 
   6   9   0       75.88       78.43      1.55 o 
   7   9   0     4270.84     4070.05     33.12 o 
   8   9   0       65.95       56.40      2.59 o 
   9   9   0       98.32       96.23      1.73 o 
  10   9   0      274.93      270.75      6.08 o 
  11   9   0        0.53        1.20      0.92 o 
  12   9   0       29.28       28.23      1.30 o 
  13   9   0       34.49       36.31      1.20 o 
  -6  10   0       58.51       53.41      1.82 o 
  -5  10   0      154.40      159.59      3.72 o 
  -4  10   0        9.36        7.17      0.80 o 
  -3  10   0        9.42       10.18      1.03 o 
  -2  10   0      481.62      469.40      4.69 o 
  -1  10   0        4.38        3.28      0.96 o 
   0  10   0        2.91        2.35      0.81 o 
   1  10   0      686.34      634.27      4.20 o 
   2  10   0       58.86       52.32      1.87 o 
   3  10   0      886.89      860.54      7.39 o 
   4  10   0       11.17        8.65      1.33 o 
   5  10   0       15.29       16.09      1.21 o 
   6  10   0      107.40       92.72      1.34 o 
   7  10   0       26.18       23.50      1.06 o 
   8  10   0      343.26      350.64      2.59 o 
   9  10   0       68.09       62.22      1.79 o 
  10  10   0       28.67       30.20      1.52 o 
  11  10   0       25.51       29.81      1.44 o 
  12  10   0        4.43        6.92      0.87 o 
  13  10   0      113.06      142.57      2.06 o 
  -4  11   0        0.18        0.07      0.83 o 
  -3  11   0       78.09       82.25      1.64 o 
  -2  11   0        4.37        5.61      0.91 o 
  -1  11   0       52.84       55.40      1.69 o 
   0  11   0       32.34       32.51      1.92 o 
   1  11   0      216.41      206.38      2.38 o 
   2  11   0      497.15      462.56      3.72 o 
   3  11   0        4.48       13.66      1.49 o 
   4  11   0      367.26      330.92      5.10 o 
   5  11   0       10.25        6.97      1.22 o 
   6  11   0        3.78        6.36      0.75 o 
   7  11   0      109.13       90.97      2.23 o 
   8  11   0      391.20      374.31     10.59 o 
   9  11   0       35.90       34.64      1.51 o 
  10  11   0      124.46      112.80      2.40 o 
  11  11   0       38.86       40.10      1.45 o 
  12  11   0        3.31        5.38      0.73 o 
  13  11   0       89.61       97.17      1.55 o 
  -2  12   0       20.60       23.17      1.22 o 
  -1  12   0        0.64        0.96      0.87 o 
   0  12   0        7.45        5.04      1.26 o 
   1  12   0       93.40       96.68      2.76 o 
   2  12   0      143.95      140.09      1.95 o 
   3  12   0       19.09        9.79      0.81 o 
   4  12   0      264.01      261.72      4.54 o 
   5  12   0      195.23      200.45      3.97 o 
   6  12   0       13.23        4.67      1.07 o 
   7  12   0      203.92      207.94      3.16 o 
   8  12   0      134.79      127.35      1.73 o 
   9  12   0       20.26       17.97      1.06 o 
  10  12   0        0.86        0.80      0.69 o 
  11  12   0       84.61       82.82      1.73 o 
  12  12   0       40.24       38.03      1.07 o 
   0  13   0       34.18       41.66      1.56 o 
   1  13   0       16.04       17.00      1.30 o 
   2  13   0        5.36        6.48      1.15 o 
   3  13   0      185.06      163.96      3.58 o 
   4  13   0       63.40       78.59      1.47 o 
   5  13   0       22.46       29.11      1.03 o 
   6  13   0       25.22       22.49      1.46 o 
   7  13   0       67.80       52.61      1.80 o 
   8  13   0       39.93       39.96      1.10 o 
   9  13   0       35.56       35.95      1.08 o 
  10  13   0      282.80      307.52     15.81 o 
   2  14   0        0.00        0.40      0.69 o 
   3  14   0      106.28      121.24      2.39 o 
   4  14   0       12.87       13.22      1.06 o 
   5  14   0      145.28      158.52      6.49 o 
   6  14   0       45.32       39.22      0.92 o 
   7  14   0       94.55      102.24      1.84 o 
   8  14   0       78.50       98.42      1.75 o 
  -8 -14   1        2.24        1.48      0.54 o 
  -7 -14   1       35.68       39.39      1.16 o 
  -6 -14   1       30.27       27.89      2.30 o 
  -5 -14   1       82.40       81.73      2.43 o 
  -4 -14   1      200.50      241.64      3.16 o 
  -3 -14   1       99.24      109.59      2.14 o 
 -10 -13   1       26.05       26.15      2.47 o 
  -9 -13   1       18.07       25.12      0.70 o 
  -8 -13   1      110.77      138.66      2.46 o 
  -7 -13   1        3.99        5.34      0.59 o 
  -6 -13   1        2.97        5.14      0.63 o 
  -5 -13   1       29.73       38.43      1.11 o 
  -4 -13   1        0.54        1.59      0.57 o 
  -3 -13   1       30.29       25.00      0.85 o 
  -2 -13   1      443.61      495.37      5.36 o 
  -1 -13   1       76.39       70.53      2.08 o 
   0 -13   1        6.59        3.84      0.79 o 
 -11 -12   1       49.90       54.79      2.98 o 
 -10 -12   1       15.52       23.12      1.07 o 
  -9 -12   1      400.30      394.25      3.85 o 
  -8 -12   1      147.83      137.46      2.33 o 
  -7 -12   1       54.25       52.39      1.14 o 
  -6 -12   1       74.78       72.60      2.36 o 
  -5 -12   1       17.07       24.36      1.67 o 
  -4 -12   1      163.42      168.04      4.57 o 
  -3 -12   1      225.58      207.42      8.69 o 
  -2 -12   1       11.18       15.23      0.84 o 
  -1 -12   1        3.91        6.42      1.20 o 
   0 -12   1        0.00        0.13      0.93 o 
   1 -12   1        1.17        3.42      0.96 o 
   2 -12   1       17.47       15.21      1.02 o 
 -12 -11   1       52.73       63.39      1.52 o 
 -11 -11   1       28.46       32.01      1.31 o 
 -10 -11   1       11.94        8.05      0.98 o 
  -9 -11   1       10.51        7.71      0.99 o 
  -8 -11   1        7.05        8.40      0.97 o 
  -7 -11   1      463.08      457.15      5.16 o 
  -6 -11   1        3.21        4.83      0.61 o 
  -5 -11   1       28.97       34.70      1.86 o 
  -4 -11   1      278.54      301.78      4.86 o 
  -3 -11   1       28.07       36.00      2.00 o 
  -2 -11   1       53.38       38.26      1.82 o 
  -1 -11   1     1170.95     1228.69      5.73 o 
   0 -11   1        1.52        4.73      1.29 o 
   1 -11   1      155.45      140.22      4.47 o 
   2 -11   1      106.77      106.94      2.01 o 
   3 -11   1        0.69        1.33      0.63 o 
   4 -11   1       35.16       28.95      1.37 o 
 -13 -10   1      194.45      247.45      2.61 o 
 -12 -10   1        0.75        1.96      0.74 o 
 -11 -10   1       56.52       64.07      1.87 o 
 -10 -10   1      256.75      260.60      3.69 o 
  -9 -10   1        0.51        0.95      0.94 o 
  -8 -10   1      168.07      161.68      3.00 o 
  -7 -10   1      517.39      545.97     14.57 o 
  -6 -10   1       48.40       51.81      2.24 o 
  -5 -10   1      215.24      214.12      2.74 o 
  -4 -10   1      349.71      372.37      4.49 o 
  -3 -10   1       23.17       20.84      1.42 o 
  -2 -10   1       61.99       54.82      2.39 o 
  -1 -10   1      116.84      121.24      1.94 o 
   0 -10   1       88.19       91.02      2.19 o 
   1 -10   1      132.07      120.65      2.51 o 
   2 -10   1       51.39       45.50      1.65 o 
   3 -10   1      180.70      174.71      2.71 o 
   4 -10   1       34.12       31.87      1.17 o 
   5 -10   1        0.05        0.81      0.94 o 
 -13  -9   1      104.77      103.42      1.83 o 
 -12  -9   1        0.10        0.49      0.45 o 
 -11  -9   1       43.50       52.36      1.79 o 
 -10  -9   1       16.32       16.69      1.31 o 
  -9  -9   1      282.23      286.55      2.86 o 
  -8  -9   1     1957.79     2019.91     10.96 o 
  -7  -9   1      163.76      176.09      3.25 o 
  -6  -9   1       59.34       56.66      1.05 o 
  -5  -9   1      137.84      134.13      1.49 o 
  -4  -9   1      181.51      182.22      2.80 o 
  -3  -9   1      571.41      538.87      5.16 o 
  -2  -9   1     1525.94     1543.93     19.12 o 
  -1  -9   1      166.35      145.59      3.42 o 
   0  -9   1     1069.01     1090.01     10.60 o 
   1  -9   1       61.00       67.76      2.18 o 
   2  -9   1      102.68       98.36      2.33 o 
   3  -9   1     1042.47      970.29      6.78 o 
   4  -9   1      303.06      296.54      4.18 o 
   5  -9   1       15.87       17.01      1.29 o 
   6  -9   1      279.93      297.28      4.88 o 
   7  -9   1       42.12       47.82      1.69 o 
 -13  -8   1      263.23      284.01      9.12 o 
 -12  -8   1       74.86       69.82      1.81 o 
 -11  -8   1      361.98      365.21      3.04 o 
 -10  -8   1      294.98      309.60      4.58 o 
  -9  -8   1      622.79      636.35      5.26 o 
  -8  -8   1      687.71      696.73      7.67 o 
  -7  -8   1      199.66      212.14      3.07 o 
  -6  -8   1      183.22      163.06      1.88 o 
  -5  -8   1        4.23        7.62      0.49 o 
  -4  -8   1        8.83        7.09      0.46 o 
  -3  -8   1        5.10        8.79      0.90 o 
  -2  -8   1      552.24      590.76      9.88 o 
  -1  -8   1       91.37       74.35      1.31 o 
   0  -8   1       84.43       72.43      1.59 o 
   1  -8   1       50.37       43.35      1.20 o 
   2  -8   1      121.50      122.35      2.51 o 
   3  -8   1     3211.83     3118.10     29.25 o 
   4  -8   1      885.94      859.27      5.93 o 
   5  -8   1       73.88       87.08      2.15 o 
   6  -8   1      219.52      223.57      3.64 o 
   7  -8   1        9.36       25.30     12.35 o 
   8  -8   1       22.22       21.06      2.62 o 
 -14  -7   1      162.56      185.60      2.97 o 
 -13  -7   1      183.98      190.74      3.12 o 
 -12  -7   1      146.84      127.75      8.36 o 
 -11  -7   1       15.03       11.30      0.79 o 
 -10  -7   1     1348.99     1329.83      9.76 o 
  -9  -7   1      790.45      788.07      7.44 o 
  -8  -7   1      198.57      194.67      3.65 o 
  -7  -7   1       95.12       98.17      1.42 o 
  -6  -7   1      694.21      616.37      8.53 o 
  -5  -7   1      167.13      151.12      3.04 o 
  -4  -7   1      199.86      215.15      2.59 o 
  -3  -7   1      855.38      933.00     18.37 o 
  -2  -7   1      297.34      292.97      4.43 o 
  -1  -7   1     2643.51     2788.98     42.41 o 
   0  -7   1      136.75      140.44      3.58 o 
   1  -7   1      348.28      355.06      4.39 o 
   2  -7   1      337.41      320.69      5.05 o 
   3  -7   1      151.12      141.69      2.42 o 
   4  -7   1       19.94       21.52      1.15 o 
   5  -7   1      193.13      178.24      2.52 o 
   6  -7   1       21.32       20.35      1.71 o 
   7  -7   1        9.62       10.14      1.38 o 
   8  -7   1      566.42      622.04      5.16 o 
   9  -7   1       27.95       28.45      1.67 o 
 -14  -6   1        0.96        0.21      0.48 o 
 -13  -6   1       24.21       25.09      1.40 o 
 -12  -6   1       13.25       26.23      2.05 o 
 -11  -6   1      135.91      153.33      2.08 o 
 -10  -6   1       81.89       88.29      1.57 o 
  -9  -6   1      164.45      156.37      1.84 o 
  -8  -6   1      676.57      668.64      5.19 o 
  -7  -6   1       84.14       79.65      1.91 o 
  -6  -6   1      625.93      582.26      4.36 o 
  -5  -6   1       10.59       10.41      1.72 o 
  -4  -6   1       14.60       10.39      1.91 o 
  -3  -6   1     4076.62     4035.64     23.28 o 
  -2  -6   1      917.65      943.20     10.64 o 
  -1  -6   1     1066.66     1117.19     10.95 o 
   0  -6   1      829.66      810.21      8.77 o 
   1  -6   1      106.72       99.66      1.94 o 
   2  -6   1      108.66      126.30      4.44 o 
   3  -6   1        0.86        2.91      0.58 o 
   4  -6   1        0.08        0.63      0.46 o 
   5  -6   1      560.57      527.70      4.12 o 
   6  -6   1      225.89      232.71      4.18 o 
   7  -6   1      143.36      139.91      3.23 o 
   8  -6   1     1015.33     1066.35     12.94 o 
   9  -6   1       54.12       65.21      3.43 o 
  10  -6   1        5.57        6.93      1.24 o 
 -14  -5   1        1.49        2.70      0.57 o 
 -13  -5   1        5.80        0.95      0.92 o 
 -12  -5   1       48.64       72.90      2.32 o 
 -11  -5   1       19.93       21.17      0.89 o 
 -10  -5   1       71.03       56.86      1.45 o 
  -9  -5   1        2.28        3.72      1.31 o 
  -8  -5   1      103.83      108.39      1.91 o 
  -7  -5   1        2.79        1.83      0.76 o 
  -6  -5   1      349.62      318.17      7.59 o 
  -5  -5   1      449.75      424.55      8.06 o 
  -4  -5   1     1555.94     1543.08     14.14 o 
  -3  -5   1      551.57      498.17      7.45 o 
  -2  -5   1        0.08        1.03      1.14 o 
  -1  -5   1     1882.72     1958.98     13.24 o 
   0  -5   1      338.68      334.03      5.16 o 
   1  -5   1      226.47      270.79      7.93 o 
   2  -5   1       17.26       13.05      1.84 o 
   3  -5   1      236.32      239.45      2.53 o 
   4  -5   1      211.22      244.70      2.37 o 
   5  -5   1       17.35       29.61      2.16 o 
   6  -5   1       47.44       45.12      1.05 o 
   7  -5   1      185.18      180.23      3.32 o 
   8  -5   1        2.55        1.75      1.13 o 
   9  -5   1       43.76       46.97      4.35 o 
  10  -5   1      230.13      255.06      4.88 o 
 -14  -4   1       42.42       72.57      5.08 o 
 -13  -4   1      153.54      159.74      3.27 o 
 -12  -4   1      103.34       89.27      2.57 o 
 -11  -4   1       40.88       20.62      1.50 o 
 -10  -4   1        2.35        4.10      0.58 o 
  -9  -4   1      326.61      337.99      6.52 o 
  -8  -4   1     1310.96     1360.66     18.57 o 
  -7  -4   1       80.60       86.67      4.21 o 
  -6  -4   1      326.10      385.90      7.92 o 
  -5  -4   1       12.67       10.80      0.72 o 
  -4  -4   1     2192.39     2158.14     15.73 o 
  -3  -4   1      328.18      343.57      5.83 o 
  -2  -4   1    13146.48    12176.03    124.01 o 
  -1  -4   1     1734.99     1692.06     11.18 o 
   0  -4   1      181.77      194.08      2.70 o 
   1  -4   1       67.57       46.94      1.36 o 
   2  -4   1       56.39       77.07      4.72 o 
   3  -4   1        4.58        8.07      1.44 o 
   4  -4   1       32.57       26.82      2.23 o 
   5  -4   1      112.25      117.08      1.52 o 
   6  -4   1      221.13      206.49      1.98 o 
   7  -4   1      194.55      179.11      1.98 o 
   8  -4   1        3.91        4.24      0.79 o 
   9  -4   1      171.25      182.06      2.80 o 
  10  -4   1      139.96      141.03      7.21 o 
  11  -4   1       12.60        7.24      1.50 o 
 -14  -3   1        1.49        4.63      3.67 o 
 -13  -3   1        2.44        0.71      0.54 o 
 -12  -3   1        0.08        5.05      0.76 o 
 -11  -3   1      406.49      399.73      5.18 o 
 -10  -3   1       98.30      104.25      2.68 o 
  -9  -3   1      188.05      167.36      6.06 o 
  -8  -3   1     3127.40     3501.96     25.81 o 
  -7  -3   1      266.33      239.76      6.49 o 
  -6  -3   1     6614.99     7255.44    101.38 o 
  -5  -3   1     3443.85     3495.00     59.39 o 
  -4  -3   1      856.13      859.90     15.48 o 
  -3  -3   1     2225.17     2176.80     13.47 o 
  -2  -3   1     2355.35     2329.80     12.45 o 
  -1  -3   1      107.81      108.09      2.48 o 
   0  -3   1      141.01      135.15      2.88 o 
   1  -3   1     5885.80     5719.52     48.99 o 
   2  -3   1     1789.04     1852.78     40.81 o 
   3  -3   1      232.54      183.98      7.19 o 
   4  -3   1      529.20      567.58      9.49 o 
   5  -3   1      374.86      386.57     10.40 o 
   6  -3   1      168.02      181.36      4.32 o 
   7  -3   1      477.24      510.25      6.94 o 
   8  -3   1        3.14        2.64      0.66 o 
   9  -3   1      364.59      364.23      3.95 o 
  10  -3   1      568.80      590.56      6.88 o 
  11  -3   1       25.53       24.16      2.12 o 
  12  -3   1        1.12        0.08      1.18 o 
 -13  -2   1       40.08       43.32      2.31 o 
 -12  -2   1        0.69        0.90      0.61 o 
 -11  -2   1      288.18      238.02     11.09 o 
 -10  -2   1     1097.43     1101.75     52.82 o 
  -9  -2   1       60.55       47.23      6.92 o 
  -8  -2   1        0.66        0.16      1.47 o 
  -7  -2   1       26.55       36.63      6.08 o 
  -6  -2   1      450.68      453.80      6.07 o 
  -5  -2   1      212.48      264.86      3.14 o 
  -4  -2   1     1024.22     1123.28      6.70 o 
  -3  -2   1      553.95      591.61      3.13 o 
  -2  -2   1       72.24       61.23      1.96 o 
  -1  -2   1      295.12      311.50      3.55 o 
   1  -2   1      537.32      533.84     16.69 o 
   2  -2   1      160.55      150.17      1.46 o 
   3  -2   1       69.88       62.42      2.34 o 
   4  -2   1     1296.38     1265.73     12.88 o 
   5  -2   1      225.94      225.42      6.03 o 
   6  -2   1      114.73      106.59      2.10 o 
   7  -2   1        5.62        7.94      0.85 o 
   8  -2   1     1645.71     1665.05      6.27 o 
   9  -2   1      951.56     1019.25     15.60 o 
  10  -2   1      707.87      767.61      6.04 o 
  11  -2   1      100.32      100.72      8.52 o 
  12  -2   1      111.59      103.01      3.21 o 
 -14  -1   1        0.23        2.11      0.96 o 
 -13  -1   1       25.82       34.51      1.26 o 
 -12  -1   1      380.08      381.06      2.74 o 
 -11  -1   1        0.45        3.33      0.65 o 
 -10  -1   1       12.35       12.28      0.78 o 
  -9  -1   1        7.37        5.53      1.95 o 
  -8  -1   1       11.36       10.83      1.73 o 
  -7  -1   1     1139.17     1247.57     32.68 o 
  -6  -1   1     7249.26     7944.97     20.47 o 
  -5  -1   1     9932.94    10382.52     83.64 o 
  -4  -1   1        9.87        6.87      1.09 o 
  -3  -1   1    10042.31    10027.23    220.71 o 
  -2  -1   1      356.75      442.94      2.11 o 
  -1  -1   1     4299.91     4420.92     46.27 o 
   0  -1   1     1221.32     1226.37      9.21 o 
   1  -1   1     5833.62     6026.16     63.72 o 
   2  -1   1     1786.30     1893.93     25.82 o 
   3  -1   1       56.00       54.86      4.25 o 
   4  -1   1      993.67     1041.83     18.32 o 
   5  -1   1        4.52        6.63      1.32 o 
   6  -1   1       70.91       87.10      3.94 o 
   7  -1   1      691.86      665.53      5.74 o 
   8  -1   1      358.84      335.92      7.05 o 
   9  -1   1      155.24      141.38      1.53 o 
  10  -1   1      201.20      181.36      3.29 o 
  11  -1   1        1.39        0.61      0.68 o 
  12  -1   1        2.62        3.36      1.62 o 
  13  -1   1      327.33      343.79      4.99 o 
 -13   0   1       25.14       31.70      1.56 o 
 -12   0   1      306.54      333.12     19.15 o 
 -11   0   1      270.05      278.76      2.62 o 
 -10   0   1     1066.89     1022.57      5.26 o 
  -9   0   1       13.87       11.13      0.76 o 
  -8   0   1       29.51       31.78      1.92 o 
  -7   0   1      262.22      240.39     17.55 o 
  -6   0   1     1950.20     2115.02     22.46 o 
  -5   0   1     1112.02     1099.69     11.73 o 
  -4   0   1       94.36      127.89     23.56 o 
  -3   0   1      160.46      139.28      1.97 o 
  -1   0   1        1.07        5.12      0.80 o 
   0   0   1        8.38        8.40      0.28 o 
   1   0   1      135.69      161.00      7.78 o 
   3   0   1      996.20      980.98      8.63 o 
   4   0   1     3653.45     3694.76     72.05 o 
   5   0   1      142.32      152.24      4.80 o 
   6   0   1      202.68      232.25      3.44 o 
   7   0   1      451.11      527.71      9.48 o 
   8   0   1        0.82        1.18      0.42 o 
   9   0   1      565.59      574.86      5.19 o 
  10   0   1        0.56        0.92      0.59 o 
  11   0   1       60.89       63.16      2.06 o 
  12   0   1      116.65      118.51      6.64 o 
  13   0   1       12.53        8.32      1.45 o 
 -13   1   1        6.02        3.60      1.12 o 
 -12   1   1       18.25       20.73      1.78 o 
 -11   1   1       57.62       62.30      1.51 o 
 -10   1   1     1317.51     1312.54      7.62 o 
  -9   1   1      109.64       95.78      1.50 o 
  -8   1   1       47.23       46.92      1.49 o 
  -7   1   1        4.78       11.20      0.91 o 
  -6   1   1      232.29      253.39     14.55 o 
  -5   1   1      656.91      659.07      8.80 o 
  -4   1   1       34.91       35.99      1.29 o 
  -3   1   1      463.41      494.18      4.03 o 
  -2   1   1     2213.40     2099.91     39.38 o 
  -1   1   1     4244.44     4142.43     28.77 o 
   0   1   1     3587.59     3433.14     30.91 o 
   1   1   1     5506.89     5329.82     40.90 o 
   2   1   1     5453.36     5005.68     52.09 o 
   3   1   1      402.36      420.20     10.39 o 
   4   1   1       70.60       66.00      2.03 o 
   5   1   1       65.46       63.98      1.75 o 
   6   1   1      742.64      773.86      6.42 o 
   7   1   1      257.23      225.08      3.77 o 
   8   1   1       38.41       42.29      2.88 o 
   9   1   1       22.71       24.86      1.06 o 
  10   1   1      809.99      793.23      6.29 o 
  11   1   1       39.55       38.98      1.07 o 
  12   1   1        0.50        1.82      0.57 o 
  13   1   1        1.95        2.26      0.72 o 
 -12   2   1      257.00      283.56      8.55 o 
 -11   2   1       18.06       14.77      1.38 o 
 -10   2   1       76.48       83.22      3.83 o 
  -9   2   1      213.20      226.74     10.10 o 
  -8   2   1      102.30      106.62      2.41 o 
  -7   2   1     1603.96     1680.07     11.69 o 
  -6   2   1       66.54       61.41      7.72 o 
  -5   2   1      231.14      258.82     18.87 o 
  -4   2   1       30.71       37.51     13.94 o 
  -3   2   1      369.71      375.45      8.30 o 
  -2   2   1     5484.13     5232.73    366.58 o 
  -1   2   1     6960.43     6806.86     46.13 o 
   0   2   1      961.47      945.64      5.51 o 
   1   2   1      259.93      259.31      3.05 o 
   2   2   1     2683.10     2596.20     44.09 o 
   3   2   1      681.74      676.30      6.40 o 
   4   2   1       25.74       47.70      1.36 o 
   5   2   1      200.19      169.82      2.80 o 
   6   2   1     9859.23    10290.49     93.89 o 
   7   2   1      122.22      114.59      2.76 o 
   8   2   1      340.72      371.61      7.98 o 
   9   2   1        7.99        4.31      0.95 o 
  10   2   1        0.02       -0.19      0.90 o 
  11   2   1      327.60      294.06      3.09 o 
  12   2   1       50.05       47.68      1.93 o 
  13   2   1       11.45        9.74      0.95 o 
  14   2   1        0.00       -0.28      0.45 o 
 -12   3   1       27.45       37.10      1.97 o 
 -11   3   1       34.68       33.93      1.60 o 
 -10   3   1      608.08      661.41     11.88 o 
  -9   3   1      120.89      136.50      3.05 o 
  -8   3   1     2103.97     2034.15     61.09 o 
  -7   3   1       44.95       43.99      1.65 o 
  -6   3   1      897.27      922.58      7.71 o 
  -5   3   1        1.25        1.52      0.85 o 
  -4   3   1       13.46       10.59      0.91 o 
  -3   3   1       62.04       49.84      2.14 o 
  -2   3   1     2499.70     2614.05     21.39 o 
  -1   3   1     5062.19     4878.24     82.26 o 
   0   3   1      439.27      448.77      4.65 o 
   1   3   1     1927.53     1898.06     10.00 o 
   2   3   1      989.76      893.04      7.39 o 
   3   3   1        1.97        6.74      1.01 o 
   4   3   1      775.41      792.03      8.45 o 
   5   3   1    10287.27    10646.68     87.38 o 
   6   3   1    13445.81    14121.87    110.34 o 
   7   3   1       18.36        6.48      0.93 o 
   8   3   1        0.01        0.91      0.55 o 
   9   3   1        0.76        7.19      0.98 o 
  10   3   1       39.28       39.01      1.73 o 
  11   3   1       12.02        7.90      1.19 o 
  12   3   1       19.04       16.21      0.94 o 
  13   3   1        0.53        0.84      0.57 o 
  14   3   1        5.18        2.25      0.62 o 
 -11   4   1      130.21      129.20      3.57 o 
 -10   4   1       76.62       75.78      2.51 o 
  -9   4   1        3.75        3.16      0.94 o 
  -8   4   1      288.72      304.00      3.85 o 
  -7   4   1      115.59      121.05      4.10 o 
  -6   4   1      127.02      115.91      3.86 o 
  -5   4   1      218.34      229.37      4.09 o 
  -4   4   1     2503.75     2571.28     78.13 o 
  -3   4   1       52.04       36.22      2.00 o 
  -2   4   1     1927.37     2022.17     31.27 o 
  -1   4   1     2152.19     2256.40     11.68 o 
   0   4   1      599.89      587.84      6.17 o 
   1   4   1     2271.08     2375.45     12.75 o 
   2   4   1     7309.52     7150.42     93.05 o 
   3   4   1        4.44        3.60      1.00 o 
   4   4   1      344.06      344.57     13.28 o 
   5   4   1       62.47       66.82      3.06 o 
   6   4   1      884.65     1016.66     17.30 o 
   7   4   1      419.71      415.67      5.49 o 
   8   4   1      100.05      107.83      1.30 o 
   9   4   1       52.98       63.29      1.62 o 
  10   4   1       30.35       24.32      0.88 o 
  11   4   1        8.46       25.73      1.60 o 
  12   4   1        4.47        4.78      1.07 o 
  13   4   1        1.41        0.51      1.10 o 
  14   4   1        0.51        0.57      0.63 o 
 -11   5   1       18.19       19.53      1.42 o 
 -10   5   1       37.23       39.70      1.42 o 
  -9   5   1        0.82        0.23      0.82 o 
  -8   5   1       30.74       35.08      1.54 o 
  -7   5   1       26.98       26.64      1.68 o 
  -6   5   1       59.31       63.93      1.90 o 
  -5   5   1      993.64      949.08      6.15 o 
  -4   5   1      314.98      345.47      4.24 o 
  -3   5   1      579.90      687.27      5.04 o 
  -2   5   1      310.94      334.73      4.87 o 
  -1   5   1      894.23      885.80      8.17 o 
   0   5   1     1045.02     1046.56      9.21 o 
   1   5   1    11231.02    10624.18    120.99 o 
   2   5   1     3043.14     3002.40     16.71 o 
   3   5   1       28.36       20.15      1.66 o 
   4   5   1       62.76       62.01      2.85 o 
   5   5   1       67.57       56.92      2.07 o 
   6   5   1      245.47      234.77      4.66 o 
   7   5   1      452.50      450.36      3.30 o 
   8   5   1      143.53      133.71      2.23 o 
   9   5   1      281.25      285.77      2.69 o 
  10   5   1       66.16       65.24      1.36 o 
  11   5   1        5.96        7.26      0.68 o 
  12   5   1      109.10      116.55      2.83 o 
  13   5   1       46.22       48.61      2.34 o 
  14   5   1        2.20        2.42      0.72 o 
 -10   6   1        1.22        3.85      0.62 o 
  -9   6   1      108.12      116.64      2.44 o 
  -8   6   1       50.22       59.19      1.83 o 
  -7   6   1        4.20        3.69      1.19 o 
  -6   6   1       17.73       14.98      1.23 o 
  -5   6   1      142.35      134.63      3.67 o 
  -4   6   1       21.64       23.22      0.89 o 
  -3   6   1      102.02       98.97      1.68 o 
  -2   6   1      739.45      771.39      4.19 o 
  -1   6   1      360.16      376.20      5.84 o 
   0   6   1      265.60      233.64      4.85 o 
   1   6   1      277.02      286.04      5.55 o 
   2   6   1     7564.63     7515.50    116.98 o 
   3   6   1    12873.03    13181.81    160.33 o 
   4   6   1        2.09        3.31      1.30 o 
   5   6   1     4681.30     4704.72     26.41 o 
   6   6   1       14.17       20.96      1.65 o 
   7   6   1      170.92      181.18      1.78 o 
   8   6   1     4009.22     3820.17     46.12 o 
   9   6   1     2773.17     2800.14      7.70 o 
  10   6   1       42.79       41.78      1.19 o 
  11   6   1       57.44       32.01      1.17 o 
  12   6   1       54.77       48.33      1.17 o 
  13   6   1       16.61       19.61      1.32 o 
  14   6   1        0.15        0.05      0.76 o 
  -9   7   1        4.73        6.46      0.79 o 
  -8   7   1       32.73       34.07      1.66 o 
  -7   7   1      308.89      316.41      4.53 o 
  -6   7   1        4.05        3.32      1.05 o 
  -5   7   1      777.92      796.58      6.06 o 
  -4   7   1      117.85      117.45      1.81 o 
  -3   7   1      400.94      422.72      3.25 o 
  -2   7   1      808.92      864.06      4.21 o 
  -1   7   1       15.36       11.94      0.70 o 
   0   7   1     2532.96     2413.13     56.97 o 
   1   7   1        6.98       15.22      1.72 o 
   2   7   1       53.20       34.86      2.46 o 
   3   7   1        9.24        5.55      1.43 o 
   4   7   1     1406.37     1358.59     12.45 o 
   5   7   1       28.52       24.95      2.13 o 
   6   7   1      301.48      291.69      4.06 o 
   7   7   1     1100.38     1096.55      9.78 o 
   8   7   1       15.46       15.32      0.77 o 
   9   7   1      231.62      232.68      2.03 o 
  10   7   1       28.48       35.64      1.15 o 
  11   7   1      184.64      158.31      2.12 o 
  12   7   1      161.21      164.35      2.03 o 
  13   7   1        0.03        1.40      1.09 o 
  14   7   1       12.25       16.94      1.09 o 
  -8   8   1       88.48       89.88      2.37 o 
  -7   8   1        3.21        3.94      1.12 o 
  -6   8   1      878.96      954.78     12.49 o 
  -5   8   1      553.98      602.02      6.46 o 
  -4   8   1      286.06      296.90      6.55 o 
  -3   8   1      149.82      158.99      2.39 o 
  -2   8   1       38.12       34.45      1.26 o 
  -1   8   1       53.67       63.52      1.48 o 
   0   8   1      153.75      178.63      4.25 o 
   1   8   1     3367.19     3423.15     81.94 o 
   2   8   1      131.19      142.46      3.74 o 
   3   8   1      624.27      651.20      4.55 o 
   4   8   1      116.35      116.76      2.05 o 
   5   8   1       22.37       19.19      0.80 o 
   6   8   1      741.76      772.59      5.23 o 
   7   8   1      622.90      639.83      3.91 o 
   8   8   1      311.04      287.80      2.62 o 
   9   8   1      166.71      169.97      3.13 o 
  10   8   1        0.94        1.24      0.49 o 
  11   8   1      246.62      254.06      2.90 o 
  12   8   1       12.29       10.34      0.72 o 
  13   8   1      166.65      168.75      2.36 o 
  14   8   1        1.14        1.17      0.76 o 
  -7   9   1        1.54        3.27      1.15 o 
  -6   9   1       12.59       15.51      2.63 o 
  -5   9   1      210.84      208.23      3.68 o 
  -4   9   1      139.05      138.54      2.39 o 
  -3   9   1       13.89       16.27      1.08 o 
  -2   9   1        5.53        7.38      1.19 o 
  -1   9   1       13.85       21.94      1.28 o 
   0   9   1     1071.31     1041.09      6.70 o 
   1   9   1        4.33        5.87      0.82 o 
   2   9   1      203.34      206.96      3.19 o 
   3   9   1      280.01      251.36      2.94 o 
   4   9   1      338.23      321.62      3.58 o 
   5   9   1      113.95      106.57      2.20 o 
   6   9   1      297.93      283.11      3.11 o 
   7   9   1      356.39      343.44      2.85 o 
   8   9   1       75.80       84.67      1.55 o 
   9   9   1       62.75       68.76      1.51 o 
  10   9   1     1088.74     1104.40     15.27 o 
  11   9   1       25.13       34.33      1.05 o 
  12   9   1      224.56      258.63      3.37 o 
  13   9   1        7.89       11.12      0.86 o 
  14   9   1        6.04        5.84      0.77 o 
  -6  10   1        9.58        7.93      1.14 o 
  -5  10   1       41.13       37.16      2.16 o 
  -4  10   1       54.10       54.32      2.82 o 
  -3  10   1      805.39      826.08      8.79 o 
  -2  10   1        8.14       11.38      1.56 o 
  -1  10   1        9.99       10.69      1.16 o 
   0  10   1      138.64      135.69      3.83 o 
   1  10   1      906.81      914.97     10.37 o 
   2  10   1     1261.76     1219.66     21.38 o 
   3  10   1       67.28       67.74      2.07 o 
   4  10   1       18.37       16.44      0.87 o 
   5  10   1      150.79      152.86      2.11 o 
   6  10   1      198.32      157.72      1.95 o 
   7  10   1      316.66      299.30      5.05 o 
   8  10   1        0.76        0.82      0.53 o 
   9  10   1      326.20      342.90      8.81 o 
  10  10   1      264.40      295.44      3.91 o 
  11  10   1       69.34       71.29      2.02 o 
  12  10   1      153.92      153.66      2.58 o 
  13  10   1       16.37       14.27      0.86 o 
  -5  11   1       13.09       11.05      0.97 o 
  -4  11   1        1.59        2.30      1.04 o 
  -3  11   1        0.05        0.96      0.65 o 
  -2  11   1      233.86      242.24      3.12 o 
  -1  11   1      485.22      494.06      6.46 o 
   0  11   1     1020.45     1029.50     24.24 o 
   1  11   1      591.45      567.00      6.71 o 
   2  11   1      207.58      198.45      4.06 o 
   3  11   1       84.73       77.33      2.64 o 
   4  11   1       91.01       93.40      2.82 o 
   5  11   1       95.44       91.50      2.79 o 
   6  11   1     1314.23     1205.04      6.49 o 
   7  11   1       17.27       11.35      0.68 o 
   8  11   1       27.97       24.60      0.83 o 
   9  11   1      125.70      143.81      8.40 o 
  10  11   1       40.40       47.56      1.69 o 
  11  11   1        4.58        2.75      0.83 o 
  12  11   1        0.18        0.83      0.67 o 
  13  11   1       10.80       10.66      0.70 o 
  -2  12   1        0.01        0.62      0.85 o 
  -1  12   1      171.22      163.15      3.06 o 
   0  12   1        6.26        3.10      1.07 o 
   1  12   1        1.54        2.23      1.16 o 
   2  12   1      267.17      254.10      3.22 o 
   3  12   1        0.37        0.83      1.17 o 
   4  12   1      126.71      104.71      3.00 o 
   5  12   1      645.58      580.46      6.54 o 
   6  12   1      119.95      133.31      3.20 o 
   7  12   1       36.84       37.18      2.77 o 
   8  12   1        9.82       13.80      0.77 o 
   9  12   1        0.48        2.10      0.76 o 
  10  12   1       54.78       62.71      1.66 o 
  11  12   1       52.91       62.71      1.57 o 
  12  12   1        2.51        4.02      0.62 o 
  -1  13   1        0.02       -0.34      0.60 o 
   0  13   1       10.02       12.00      1.08 o 
   1  13   1       85.62       94.79      2.45 o 
   2  13   1       45.50       52.58      2.01 o 
   3  13   1       65.43       63.77      2.19 o 
   4  13   1       34.66       45.63      1.18 o 
   5  13   1        0.43        0.90      1.00 o 
   6  13   1       31.26       28.96      1.61 o 
   7  13   1        3.49        4.54      0.97 o 
   8  13   1       13.58       19.98      1.94 o 
   9  13   1        0.20       -0.08      0.50 o 
  10  13   1       77.95       82.78      1.54 o 
  11  13   1      160.17      172.27      1.97 o 
   2  14   1       61.14       69.19      1.83 o 
   3  14   1      467.49      521.93      4.94 o 
   4  14   1       13.25       11.59      1.05 o 
   5  14   1       70.89       70.36      6.50 o 
   6  14   1       36.02       33.84      1.49 o 
   7  14   1        0.16        0.82      0.47 o 
   8  14   1       11.91        4.92      0.69 o 
   9  14   1        4.06        3.15      0.63 o 
  -6 -14   2      132.50      157.06      1.92 o 
 -10 -13   2       28.14       29.71      0.84 o 
  -9 -13   2        1.18        0.71      0.34 o 
  -8 -13   2       51.97       52.46      1.53 o 
  -7 -13   2        6.08        4.70      0.80 o 
  -6 -13   2       88.72       94.15      2.36 o 
  -5 -13   2        2.73        4.64      0.66 o 
  -4 -13   2      733.28      857.00     10.07 o 
  -3 -13   2       22.11       17.98      0.74 o 
  -2 -13   2       43.10       57.52      1.94 o 
  -1 -13   2       11.87       14.20      1.15 o 
   0 -13   2       96.02       83.74      1.82 o 
 -11 -12   2        0.23        0.24      0.51 o 
 -10 -12   2       88.49       94.68      1.33 o 
  -9 -12   2       17.08       14.60      0.71 o 
  -8 -12   2      248.35      249.24      3.00 o 
  -7 -12   2       26.05       23.04      2.48 o 
  -6 -12   2        3.27        2.92      0.67 o 
  -5 -12   2       51.14       68.29      3.23 o 
  -4 -12   2       23.33       21.08      0.98 o 
  -3 -12   2       19.00       18.78      0.91 o 
  -2 -12   2        1.13        1.37      0.57 o 
  -1 -12   2       44.05       41.30      1.92 o 
   0 -12   2        9.67        9.68      1.19 o 
   1 -12   2       31.88       34.72      1.53 o 
   2 -12   2        0.64        0.16      0.63 o 
 -12 -11   2       59.81       53.90      1.35 o 
 -11 -11   2       25.06       25.63      1.76 o 
 -10 -11   2       17.40       20.98      1.16 o 
  -9 -11   2       17.40       16.78      1.15 o 
  -8 -11   2      331.77      327.38      3.91 o 
  -7 -11   2        0.51        0.60      0.54 o 
  -6 -11   2      474.09      452.46      3.36 o 
  -5 -11   2      101.11      107.29      2.94 o 
  -4 -11   2       17.97       16.85      1.53 o 
  -3 -11   2      676.71      602.57     22.03 o 
  -2 -11   2       68.59       67.49      1.56 o 
  -1 -11   2       19.27       13.77      0.83 o 
   0 -11   2      121.10      132.42      3.39 o 
   1 -11   2        0.05       -0.38      1.03 o 
   2 -11   2       79.13       84.17      2.04 o 
   3 -11   2        9.75        5.50      1.53 o 
 -13 -10   2       19.91       18.71      0.83 o 
 -12 -10   2      621.96      676.23      4.91 o 
 -11 -10   2       82.53       84.39      2.06 o 
 -10 -10   2        9.02        9.41      1.08 o 
  -9 -10   2     1283.96     1305.00      8.20 o 
  -8 -10   2       41.04       42.31      1.70 o 
  -7 -10   2     1412.37     1344.86     14.02 o 
  -6 -10   2      210.08      219.42      2.65 o 
  -5 -10   2      213.93      234.46      2.35 o 
  -4 -10   2       36.71       30.45      1.62 o 
  -3 -10   2       72.35       89.51      2.82 o 
  -2 -10   2      408.23      405.65     13.99 o 
  -1 -10   2      434.06      436.65      8.39 o 
   0 -10   2       84.27       76.44      1.51 o 
   1 -10   2       33.65       35.87      1.53 o 
   2 -10   2       36.40       36.48      1.47 o 
   3 -10   2      718.03      694.88      7.69 o 
   4 -10   2        0.58        1.01      0.66 o 
   5 -10   2        0.49        0.46      0.72 o 
 -13  -9   2       28.93       35.42      1.14 o 
 -12  -9   2        1.06        3.61      0.76 o 
 -11  -9   2        1.19        0.51      0.85 o 
 -10  -9   2      152.83      160.53      3.04 o 
  -9  -9   2      117.65      103.76      2.53 o 
  -8  -9   2       45.44       45.54      2.59 o 
  -7  -9   2      200.28      206.54      3.92 o 
  -6  -9   2       11.65        8.92      0.80 o 
  -5  -9   2      222.24      205.88      2.91 o 
  -4  -9   2      429.39      395.63      2.99 o 
  -3  -9   2       50.00       48.10      1.74 o 
  -2  -9   2     2003.35     2015.71      9.97 o 
  -1  -9   2      166.78      152.80      2.18 o 
   0  -9   2     1319.24     1315.79      4.54 o 
   1  -9   2      446.31      438.78      4.57 o 
   2  -9   2      561.38      520.87      5.22 o 
   3  -9   2      170.43      171.60      2.91 o 
   4  -9   2      193.94      192.86      2.83 o 
   5  -9   2       63.61       62.42      1.44 o 
   6  -9   2       11.19       22.58      1.45 o 
 -13  -8   2      291.58      316.64     15.73 o 
 -12  -8   2      304.19      338.99      4.19 o 
 -11  -8   2      127.28      131.95      1.86 o 
 -10  -8   2       67.12       71.05      1.64 o 
  -9  -8   2      728.50      750.83     26.57 o 
  -8  -8   2        2.22        4.61      0.80 o 
  -7  -8   2     5059.69     4902.93     39.53 o 
  -6  -8   2       65.17       58.97      1.01 o 
  -5  -8   2      490.83      445.66      3.19 o 
  -4  -8   2       30.53       41.29      1.47 o 
  -3  -8   2        3.69        7.45      0.88 o 
  -2  -8   2      208.55      230.25      3.22 o 
  -1  -8   2       18.54       20.25      0.87 o 
   0  -8   2      370.95      391.86      3.06 o 
   1  -8   2      433.39      413.00      3.09 o 
   2  -8   2      162.78      163.28      2.03 o 
   3  -8   2      217.16      192.04      3.32 o 
   4  -8   2      309.37      306.80      4.03 o 
   5  -8   2      488.21      490.56      3.81 o 
   6  -8   2       80.66       93.91      4.44 o 
   7  -8   2        7.13       16.13      1.11 o 
 -14  -7   2       90.50       74.32      1.65 o 
 -13  -7   2       18.64       12.10      0.63 o 
 -12  -7   2       10.28       10.67      0.71 o 
 -11  -7   2       36.63       39.09      1.16 o 
 -10  -7   2     1266.52     1240.06      5.78 o 
  -9  -7   2      674.81      690.56     14.00 o 
  -8  -7   2       45.04       41.90      1.04 o 
  -7  -7   2     3198.66     3099.21     10.81 o 
  -6  -7   2      214.47      232.30      2.91 o 
  -5  -7   2       11.91       10.11      0.58 o 
  -4  -7   2      272.01      297.58      2.83 o 
  -3  -7   2     1365.38     1485.13     10.83 o 
  -2  -7   2     1012.77     1037.00     15.90 o 
  -1  -7   2      418.22      482.79     18.05 o 
   0  -7   2      281.33      253.84      2.34 o 
   1  -7   2      568.37      540.09      9.21 o 
   2  -7   2        6.90        6.85      1.07 o 
   3  -7   2      353.45      347.52      3.70 o 
   4  -7   2       22.80       16.58      0.78 o 
   5  -7   2       21.60       21.23      1.21 o 
   6  -7   2      129.64      127.72      1.96 o 
   7  -7   2       11.28        9.40      1.28 o 
   8  -7   2       37.50       40.26      1.47 o 
   9  -7   2       55.14       54.00      1.88 o 
 -14  -6   2        1.88        7.42      0.92 o 
 -13  -6   2       22.37       28.36      1.43 o 
 -12  -6   2       26.85       24.82      1.27 o 
 -11  -6   2      180.21      158.71      2.10 o 
 -10  -6   2      328.80      315.19      4.74 o 
  -9  -6   2      331.91      345.94      6.98 o 
  -8  -6   2      281.66      307.53      3.03 o 
  -7  -6   2     1059.98     1014.89      5.70 o 
  -6  -6   2       57.09       65.79      2.05 o 
  -5  -6   2      567.45      642.68     19.96 o 
  -4  -6   2     1765.16     1853.29     16.66 o 
  -3  -6   2      705.49      613.18      9.38 o 
  -2  -6   2     6243.49     6511.28     28.61 o 
  -1  -6   2       82.10      105.28      3.49 o 
   0  -6   2      286.11      283.12      3.32 o 
   1  -6   2        8.19        4.67      0.61 o 
   2  -6   2      144.22      152.87      1.97 o 
   3  -6   2      181.90      176.81      1.78 o 
   4  -6   2      151.29      151.08      2.33 o 
   5  -6   2      104.39      125.49      1.94 o 
   6  -6   2       48.13       55.68      1.13 o 
   7  -6   2       33.08       29.70      1.78 o 
   8  -6   2      116.58      128.78      2.71 o 
   9  -6   2      779.08      861.09      9.04 o 
 -14  -5   2        0.84        0.14      0.46 o 
 -13  -5   2        5.43        6.53      1.03 o 
 -12  -5   2       53.72       57.67      2.10 o 
 -11  -5   2       87.29      101.17      1.65 o 
 -10  -5   2       46.25       52.13      4.46 o 
  -9  -5   2        1.55        0.84      0.60 o 
  -8  -5   2       46.54       40.95      1.28 o 
  -7  -5   2      294.09      258.36      6.77 o 
  -6  -5   2      308.66      320.75      7.81 o 
  -5  -5   2     1411.96     1393.88     14.96 o 
  -4  -5   2      390.82      378.56      7.29 o 
  -3  -5   2      139.86      162.29      4.40 o 
  -2  -5   2      623.05      641.59      7.93 o 
  -1  -5   2      121.87      121.07      3.49 o 
   0  -5   2      108.22       97.41      2.20 o 
   1  -5   2      106.62      128.31      4.23 o 
   2  -5   2      329.77      334.93      4.27 o 
   3  -5   2      201.66      225.57      2.70 o 
   4  -5   2      301.91      283.64      1.94 o 
   5  -5   2       93.17       86.06      1.18 o 
   6  -5   2       83.84       98.00      1.46 o 
   7  -5   2      113.17      104.79      2.17 o 
   8  -5   2       66.59       68.77      3.86 o 
   9  -5   2      431.80      465.09     11.13 o 
  10  -5   2        2.66        2.99      1.32 o 
 -14  -4   2       20.72       26.61     17.08 o 
 -13  -4   2        1.65        1.10      0.59 o 
 -12  -4   2      331.02      281.39      4.33 o 
 -11  -4   2       58.80       30.31      1.71 o 
 -10  -4   2      184.32      212.60     17.78 o 
  -9  -4   2      229.63      255.61      5.20 o 
  -8  -4   2       16.40       10.29      0.72 o 
  -7  -4   2      424.01      420.09      9.14 o 
  -6  -4   2        1.64       15.19      2.14 o 
  -5  -4   2      406.76      393.36      7.62 o 
  -4  -4   2     1503.77     1458.74     13.49 o 
  -3  -4   2       74.60       82.17      3.04 o 
  -2  -4   2     4831.15     4822.69     80.07 o 
  -1  -4   2        4.63        1.87      0.53 o 
   0  -4   2     3564.42     3472.79     16.27 o 
   1  -4   2       98.82       92.46      5.97 o 
   2  -4   2      278.68      239.92      5.93 o 
   3  -4   2      853.98      853.30     12.11 o 
   4  -4   2      271.77      280.04      2.21 o 
   5  -4   2      197.44      193.88      1.86 o 
   6  -4   2       98.59      104.71      1.27 o 
   7  -4   2        0.48        1.51      0.76 o 
   8  -4   2      130.87      138.66      1.96 o 
   9  -4   2       43.68       51.20      1.17 o 
  10  -4   2       88.28       86.98      3.27 o 
  11  -4   2      198.70      212.30      4.00 o 
 -14  -3   2        0.41        2.53      0.67 o 
 -13  -3   2       88.18       90.30      1.52 o 
 -12  -3   2        8.20        2.64      1.11 o 
 -11  -3   2       35.24       18.19      1.75 o 
 -10  -3   2      134.93      117.16      5.43 o 
  -9  -3   2        2.75        2.58      1.42 o 
  -8  -3   2      167.96      156.48      5.85 o 
  -7  -3   2       34.81       18.15      2.23 o 
  -6  -3   2     7156.13     7638.34     34.35 o 
  -5  -3   2      699.65      768.67     10.07 o 
  -4  -3   2      270.21      264.64      5.43 o 
  -3  -3   2     2123.92     1997.45     13.37 o 
  -2  -3   2      274.90      294.41      4.65 o 
  -1  -3   2       10.94        4.94      0.53 o 
   0  -3   2     3637.81     3504.25     15.81 o 
   1  -3   2     3118.98     3085.24      9.08 o 
   2  -3   2      467.85      401.72      8.07 o 
   3  -3   2     1165.29     1249.41     13.18 o 
   4  -3   2       18.36       21.55      2.25 o 
   5  -3   2        4.36        1.73      0.54 o 
   6  -3   2      277.32      282.52      2.42 o 
   7  -3   2     2015.88     1976.37      7.65 o 
   8  -3   2      300.26      301.16      2.77 o 
   9  -3   2        1.70        1.37      0.60 o 
  10  -3   2       59.25       54.58      1.38 o 
  11  -3   2        8.71        8.85      1.59 o 
  12  -3   2       17.55       13.05      1.29 o 
 -14  -2   2       96.90      126.87      1.93 o 
 -13  -2   2        7.21       16.53      1.12 o 
 -12  -2   2      124.38      150.74      1.88 o 
 -11  -2   2       19.23        7.83      1.02 o 
 -10  -2   2       46.63       41.04      3.25 o 
  -9  -2   2       94.07      102.89     10.59 o 
  -8  -2   2      904.66      858.63     70.83 o 
  -7  -2   2      326.95      311.28      7.36 o 
  -6  -2   2    13526.03    15045.89    186.51 o 
  -5  -2   2     1919.54     1856.98     84.11 o 
  -4  -2   2      375.37      348.65     52.72 o 
  -3  -2   2       63.13       69.44      2.54 o 
  -2  -2   2     3622.74     3605.87     60.11 o 
  -1  -2   2     1462.45     1477.00     65.21 o 
   0  -2   2      484.65      505.36      3.03 o 
   1  -2   2     2352.86     2447.42     60.30 o 
   2  -2   2      194.11      176.25     16.33 o 
   3  -2   2      440.17      498.60      7.64 o 
   4  -2   2       11.25        5.85      1.37 o 
   5  -2   2      943.64      981.79     12.87 o 
   6  -2   2     1660.48     1649.04     10.06 o 
   7  -2   2      273.97      313.65      2.68 o 
   8  -2   2      565.59      563.81      7.76 o 
   9  -2   2     2351.80     2481.42     19.53 o 
  10  -2   2       16.41       13.52      0.98 o 
  11  -2   2      234.36      232.03      4.58 o 
  12  -2   2      281.37      296.71      5.02 o 
 -13  -1   2      152.21      159.02      9.12 o 
 -12  -1   2       63.11       88.90      1.91 o 
 -11  -1   2       42.91       48.71      1.53 o 
 -10  -1   2      328.84      345.51     10.73 o 
  -9  -1   2      371.79      307.81      7.28 o 
  -8  -1   2      277.27      259.97      8.13 o 
  -7  -1   2     1885.17     2029.18     68.19 o 
  -6  -1   2      475.65      518.54      5.12 o 
  -5  -1   2     1626.40     1761.07     45.46 o 
  -4  -1   2      519.64      543.08     18.02 o 
  -3  -1   2     4013.37     3592.81    309.80 o 
  -2  -1   2    11609.38    11681.25    103.50 o 
  -1  -1   2     1354.74     1394.58     31.05 o 
   0  -1   2     4820.78     4889.96    176.20 o 
   1  -1   2     1788.52     1837.89      9.59 o 
   2  -1   2     1410.57     1445.95     10.27 o 
   3  -1   2      733.47      763.52      8.48 o 
   4  -1   2        0.67        1.56      1.10 o 
   5  -1   2      363.20      401.95      7.73 o 
   6  -1   2      152.02      138.95      2.71 o 
   7  -1   2      721.02      717.06      7.00 o 
   8  -1   2      106.80      105.36      1.93 o 
   9  -1   2      987.89     1001.46      4.53 o 
  10  -1   2     1203.27     1179.23     40.48 o 
  11  -1   2        0.28        0.25      0.69 o 
  12  -1   2       23.65       28.33      0.97 o 
  13  -1   2       42.62       36.54      1.75 o 
 -13   0   2       45.39       41.55      1.42 o 
 -12   0   2       11.57       16.53      0.96 o 
 -11   0   2        8.44       13.85      1.45 o 
 -10   0   2       16.70       12.26      1.19 o 
  -9   0   2        2.99        2.67      0.70 o 
  -8   0   2      287.99      283.50      8.44 o 
  -7   0   2      608.33      617.35     44.45 o 
  -6   0   2     1325.89     1379.02     40.49 o 
  -5   0   2       21.78       17.31      1.07 o 
  -4   0   2    13464.13    13794.88    509.84 o 
  -3   0   2      733.07      806.20     16.49 o 
  -1   0   2      469.56      471.14     19.26 o 
   0   0   2      270.94      228.10      1.95 o 
   1   0   2      179.14      182.53     29.25 o 
   2   0   2     4649.36     4526.24     63.35 o 
   3   0   2       82.00       82.90      1.31 o 
   4   0   2        0.20        0.53      0.60 o 
   5   0   2      329.27      327.60      4.03 o 
   6   0   2      149.48      183.46      5.46 o 
   7   0   2      699.18      679.51     13.15 o 
   8   0   2        0.23        1.29      0.55 o 
   9   0   2      132.09      129.44      2.17 o 
  10   0   2     1521.58     1514.64      9.89 o 
  11   0   2       11.49       15.87      1.01 o 
  12   0   2      139.03      143.11      2.54 o 
  13   0   2       27.96       16.52     14.75 o 
 -13   1   2        7.82       10.79      0.85 o 
 -12   1   2       18.10       19.17      1.36 o 
 -11   1   2      144.32      139.79      2.22 o 
 -10   1   2       21.41       14.44      1.07 o 
  -9   1   2       90.19       83.38      2.88 o 
  -8   1   2        1.24        3.88      1.47 o 
  -7   1   2      262.41      259.09     18.22 o 
  -6   1   2       10.43       18.39      1.30 o 
  -5   1   2     2776.98     2815.33     94.91 o 
  -4   1   2     2279.03     2279.05     94.68 o 
  -3   1   2      763.85      780.93     28.38 o 
  -2   1   2      349.39      300.83      3.06 o 
  -1   1   2     3372.22     3132.99     37.91 o 
   0   1   2      442.46      439.59      3.25 o 
   1   1   2     1258.05     1152.42      4.97 o 
   2   1   2     8188.32     7572.81     52.57 o 
   3   1   2      649.05      599.29      3.14 o 
   4   1   2      644.89      655.25      4.70 o 
   5   1   2      806.65      858.08      8.89 o 
   6   1   2      505.21      582.38     18.64 o 
   7   1   2       27.86       33.95      2.57 o 
   8   1   2       58.60       52.99      2.25 o 
   9   1   2        1.50        1.13      0.62 o 
  10   1   2       15.12       16.92      0.83 o 
  11   1   2      140.02      128.85      2.69 o 
  12   1   2      477.29      473.14      4.95 o 
  13   1   2        3.37        6.56      0.79 o 
 -12   2   2       80.11       72.10      5.63 o 
 -11   2   2       32.96       34.20      1.82 o 
 -10   2   2      109.64      101.35      4.33 o 
  -9   2   2      967.70      977.60     13.08 o 
  -8   2   2      662.37      668.48      6.39 o 
  -7   2   2      659.02      630.64      7.28 o 
  -6   2   2      517.22      483.68     80.83 o 
  -5   2   2       27.03       24.09      3.45 o 
  -4   2   2     1706.17     1617.53    136.30 o 
  -3   2   2      367.35      389.37      3.51 o 
  -2   2   2      914.67      911.82     12.85 o 
  -1   2   2     2148.91     1983.23     34.56 o 
   1   2   2     3363.03     3128.60     43.21 o 
   2   2   2     1337.52     1298.96      7.29 o 
   3   2   2     1827.11     1710.13      6.63 o 
   4   2   2      183.85      151.05      1.85 o 
   5   2   2      771.39      770.33      7.69 o 
   6   2   2      146.18      156.77      2.20 o 
   7   2   2      207.07      203.95      3.66 o 
   8   2   2      482.82      474.81      4.14 o 
   9   2   2       49.67       48.97      1.55 o 
  10   2   2      417.77      419.54      3.66 o 
  11   2   2      122.40      108.85      4.54 o 
  12   2   2        0.03        1.70      1.43 o 
  13   2   2       11.10        9.85      0.95 o 
  14   2   2       28.35       24.63      0.87 o 
 -12   3   2       40.14       51.57      1.52 o 
 -11   3   2        2.67        5.90      1.11 o 
 -10   3   2      337.14      323.65     12.03 o 
  -9   3   2      302.99      317.75      4.50 o 
  -8   3   2       73.24       70.56      2.40 o 
  -7   3   2      363.48      404.41      8.53 o 
  -6   3   2      535.77      562.79      6.28 o 
  -5   3   2      233.81      185.41     36.62 o 
  -4   3   2       37.88       27.95      2.32 o 
  -3   3   2      645.06      712.87      5.47 o 
  -2   3   2     1659.57     1691.20      9.41 o 
  -1   3   2     2799.83     2716.66     46.75 o 
   0   3   2     6449.62     6136.10     70.41 o 
   1   3   2        0.79        1.20      0.68 o 
   2   3   2     2352.12     2164.64     11.20 o 
   3   3   2      150.63      147.59      3.12 o 
   4   3   2      189.94      178.25      2.68 o 
   5   3   2     4620.82     4687.85     14.96 o 
   6   3   2     3828.56     3960.44     20.58 o 
   7   3   2      342.75      381.13      3.82 o 
   8   3   2        3.01        7.58      0.71 o 
   9   3   2       30.55       34.46      1.53 o 
  10   3   2       28.60       23.24      1.46 o 
  11   3   2       70.22       72.73      1.69 o 
  12   3   2       28.03       21.58      1.60 o 
  13   3   2       81.86       69.51      2.01 o 
  14   3   2       28.00       38.83      1.21 o 
 -11   4   2        4.31        2.14      0.90 o 
 -10   4   2      311.77      322.90      3.84 o 
  -9   4   2      235.25      234.29      4.69 o 
  -8   4   2      434.20      437.95      5.30 o 
  -7   4   2      735.10      766.69     12.61 o 
  -6   4   2        1.22        1.92      1.02 o 
  -5   4   2      116.16      129.81      2.73 o 
  -4   4   2        4.25        4.55      1.78 o 
  -3   4   2       10.79       16.25      1.21 o 
  -2   4   2      566.03      624.61      6.45 o 
  -1   4   2     4001.84     4190.45     65.96 o 
   0   4   2     1350.73     1226.87      9.06 o 
   1   4   2       34.19       23.57      1.43 o 
   2   4   2     1527.81     1491.74     10.51 o 
   3   4   2     3812.10     3776.33     69.95 o 
   4   4   2      869.23      882.53      8.87 o 
   5   4   2      324.20      342.01      4.33 o 
   6   4   2      144.49      175.14      2.64 o 
   7   4   2      172.10      190.00      2.90 o 
   8   4   2      187.25      179.89      4.57 o 
   9   4   2       45.59       32.91      0.93 o 
  10   4   2       29.92       27.09      0.93 o 
  11   4   2      210.29      172.09      3.41 o 
  12   4   2       32.49       18.86      2.26 o 
  13   4   2      159.08      158.50      3.05 o 
  14   4   2      114.37      117.15      2.12 o 
 -11   5   2        1.31        1.20      1.03 o 
 -10   5   2       56.17       60.00      1.48 o 
  -9   5   2      152.31      166.95      3.46 o 
  -8   5   2        4.37        6.07      1.05 o 
  -7   5   2       27.04       19.84      1.35 o 
  -6   5   2        0.67        0.89      0.92 o 
  -5   5   2       21.50       29.07      1.32 o 
  -4   5   2       10.82        7.38      1.01 o 
  -3   5   2      152.42      137.41      2.89 o 
  -2   5   2        1.31        3.57      0.93 o 
  -1   5   2      853.00      888.32      8.44 o 
   0   5   2     2170.73     2264.54     13.88 o 
   1   5   2     5134.85     5202.09     85.24 o 
   2   5   2      475.68      442.90      6.41 o 
   3   5   2     6545.29     6275.93    100.11 o 
   4   5   2     1060.17      993.36     10.50 o 
   5   5   2      146.77      136.87      4.14 o 
   6   5   2      234.76      241.10      6.57 o 
   7   5   2      175.74      158.24      3.04 o 
   8   5   2       81.26       89.34      1.36 o 
   9   5   2      563.64      542.35      3.53 o 
  10   5   2      482.56      480.40      3.43 o 
  11   5   2       22.66       17.83      0.83 o 
  12   5   2       22.22       16.63      1.40 o 
  13   5   2      102.23      116.30      2.04 o 
  14   5   2       27.14       31.87      1.30 o 
 -10   6   2        3.91        2.97      0.65 o 
  -9   6   2       12.82       15.19      1.23 o 
  -8   6   2       47.67       45.04      1.64 o 
  -7   6   2        6.62        6.62      1.48 o 
  -6   6   2      579.27      541.93      6.21 o 
  -5   6   2       48.44       43.28      1.60 o 
  -4   6   2      752.26      762.81     11.35 o 
  -3   6   2      183.58      182.08      2.38 o 
  -2   6   2      276.96      262.07      2.85 o 
  -1   6   2      792.99      812.77      8.87 o 
   0   6   2      751.09      734.59      8.64 o 
   1   6   2     5983.65     6010.55    100.76 o 
   2   6   2      257.85      264.96      5.56 o 
   3   6   2     7851.52     8039.75    124.27 o 
   4   6   2       83.61       86.82      3.55 o 
   5   6   2       13.03        3.78      1.38 o 
   6   6   2      460.70      489.47      3.85 o 
   7   6   2      406.73      360.89      2.49 o 
   8   6   2       43.05       35.74      0.85 o 
   9   6   2       15.80       15.98      0.89 o 
  10   6   2       43.84       52.48      1.29 o 
  11   6   2      143.54      164.42      2.13 o 
  12   6   2      121.29      113.78      4.23 o 
  13   6   2      116.03      112.55      2.78 o 
  14   6   2       23.76       22.20      1.22 o 
  -9   7   2       23.29       34.00      2.50 o 
  -8   7   2       26.73       24.27      1.51 o 
  -7   7   2      122.18      125.75      3.14 o 
  -6   7   2       33.36       36.51      1.61 o 
  -5   7   2       44.87       51.35      3.11 o 
  -4   7   2      367.74      390.22      4.92 o 
  -3   7   2      111.19      121.50      1.70 o 
  -2   7   2       31.37       31.76      0.85 o 
  -1   7   2       43.83       44.86      1.03 o 
   0   7   2     1479.13     1548.99      7.84 o 
   1   7   2      772.36      831.27     10.33 o 
   2   7   2       85.63       83.83      3.53 o 
   3   7   2       30.65       35.93      2.47 o 
   4   7   2        0.58        5.13      0.82 o 
   5   7   2       40.51       43.01      2.69 o 
   6   7   2        2.07        2.37      0.49 o 
   7   7   2      142.78      151.25      2.29 o 
   8   7   2        4.06        3.79      0.46 o 
   9   7   2      318.85      311.44      3.55 o 
  10   7   2     1396.57     1375.39      6.01 o 
  11   7   2       62.75       43.84      1.22 o 
  12   7   2        0.65        1.17      0.56 o 
  13   7   2      203.63      217.40      2.56 o 
  14   7   2       20.02       25.98      1.29 o 
  -8   8   2      180.36      203.86      2.79 o 
  -7   8   2      757.38      815.30      6.52 o 
  -6   8   2       94.60       91.72      4.16 o 
  -5   8   2      689.91      678.52      9.84 o 
  -4   8   2       29.22       27.53      1.83 o 
  -3   8   2      273.53      247.76      3.29 o 
  -2   8   2        4.64        6.52      0.83 o 
  -1   8   2      126.81      134.39      2.05 o 
   0   8   2      321.57      304.77      4.23 o 
   1   8   2     2152.41     2049.28     37.34 o 
   2   8   2       17.04        9.25      0.88 o 
   3   8   2      137.96      154.16      2.22 o 
   4   8   2       69.65       79.71      1.78 o 
   5   8   2     1662.95     1785.02     10.58 o 
   6   8   2     2432.14     2348.88      6.73 o 
   7   8   2     1724.97     1641.61      6.17 o 
   8   8   2       14.44       10.94      0.73 o 
   9   8   2      784.90      738.83      4.23 o 
  10   8   2      876.80      873.13      7.28 o 
  11   8   2      109.01      107.32      1.74 o 
  12   8   2       21.07       21.19      1.21 o 
  13   8   2        3.44        4.77      0.75 o 
  14   8   2        4.26        7.63      0.91 o 
  -7   9   2      218.59      236.68      4.21 o 
  -6   9   2       72.25       79.60      2.60 o 
  -5   9   2      639.33      703.09     20.79 o 
  -4   9   2      677.93      681.58      9.97 o 
  -3   9   2       74.10       70.10      1.86 o 
  -2   9   2        2.79        3.01      0.82 o 
  -1   9   2     2038.84     2045.06      9.47 o 
   0   9   2     1350.11     1347.07      6.55 o 
   1   9   2     1067.09     1056.79      9.64 o 
   2   9   2      118.17      129.40      1.75 o 
   3   9   2       10.13       10.26      0.87 o 
   4   9   2      150.63      158.23      4.28 o 
   5   9   2       40.95       38.72      0.95 o 
   6   9   2      713.66      637.28     11.67 o 
   7   9   2      379.52      362.36      4.53 o 
   8   9   2     1313.21     1295.66     14.37 o 
   9   9   2      760.73      772.24     10.15 o 
  10   9   2      125.89      128.79      1.97 o 
  11   9   2      260.38      256.94      8.27 o 
  12   9   2       15.83       17.93      1.17 o 
  13   9   2        2.49        6.37      0.76 o 
  14   9   2      249.35      288.83      3.22 o 
  -6  10   2        0.02        0.67      0.97 o 
  -5  10   2      143.28      151.11      4.04 o 
  -4  10   2      104.31      114.94      3.97 o 
  -3  10   2      120.55      119.71      2.35 o 
  -2  10   2      112.46      114.26      2.42 o 
  -1  10   2        0.68        3.67      0.91 o 
   0  10   2        0.13        0.50      0.80 o 
   1  10   2     2770.43     2750.66     13.63 o 
   2  10   2      655.25      655.81      5.83 o 
   3  10   2       18.39       16.16      0.86 o 
   4  10   2      367.71      406.07      4.17 o 
   5  10   2       75.95       59.77      1.21 o 
   6  10   2       12.99        8.81      0.71 o 
   7  10   2       56.24       46.30      1.18 o 
   8  10   2       37.76       37.17      1.17 o 
   9  10   2        1.08        1.54      0.66 o 
  10  10   2      273.85      298.33      2.90 o 
  11  10   2       92.78       89.78      1.98 o 
  12  10   2       14.72       25.02      1.23 o 
  13  10   2       79.33       91.52      1.72 o 
  -5  11   2       24.27       22.71      1.44 o 
  -4  11   2       27.80       25.80      1.82 o 
  -3  11   2       83.48       79.76      1.68 o 
  -2  11   2       33.98       35.93      2.52 o 
  -1  11   2      573.16      600.47      5.14 o 
   0  11   2      340.11      372.22      4.16 o 
   1  11   2      513.40      532.20      5.85 o 
   2  11   2      958.37      983.92      8.71 o 
   3  11   2        0.06        0.60      1.04 o 
   4  11   2      280.24      334.17      5.15 o 
   5  11   2        6.82        9.60      1.16 o 
   6  11   2      812.89      845.59      5.77 o 
   7  11   2      296.69      314.71      3.40 o 
   8  11   2      151.40      172.99      2.44 o 
   9  11   2        7.29        9.57      0.64 o 
  10  11   2      156.30      177.64      3.01 o 
  11  11   2       27.86       32.49      1.38 o 
  12  11   2        2.59        1.79      0.69 o 
  13  11   2       10.03       18.62      0.83 o 
  -3  12   2        3.90        1.44      0.86 o 
  -2  12   2      169.40      169.50      2.22 o 
  -1  12   2       85.46       83.40      1.92 o 
   0  12   2       16.01       11.90      0.97 o 
   1  12   2      527.37      505.78      6.03 o 
   2  12   2       89.66       88.09      2.76 o 
   3  12   2        0.10        0.55      1.07 o 
   4  12   2       23.91       29.80      1.92 o 
   5  12   2       78.79       88.93      2.70 o 
   6  12   2       10.14       19.53      1.55 o 
   7  12   2     1048.39     1015.17     25.47 o 
   8  12   2      121.89      101.00      1.63 o 
   9  12   2       31.89       32.05      0.99 o 
  10  12   2       27.19       34.44      1.32 o 
  11  12   2      222.89      264.83      3.04 o 
  12  12   2       56.02       64.97      1.42 o 
  -1  13   2       23.99       25.86      1.13 o 
   0  13   2      133.34      152.94      2.80 o 
   1  13   2       17.98       16.92      1.31 o 
   2  13   2       25.51       37.32      1.81 o 
   3  13   2        7.89        4.87      0.55 o 
   4  13   2       44.09       41.33      1.94 o 
   5  13   2        1.97        1.93      1.10 o 
   6  13   2      112.80      101.44      2.65 o 
   7  13   2      259.81      262.82      3.93 o 
   8  13   2        9.22       14.65      0.76 o 
   9  13   2        9.90       11.88      0.80 o 
  10  13   2       19.88       20.71      0.91 o 
  11  13   2      326.30      374.73      2.97 o 
   1  14   2        0.03        1.12      0.59 o 
   2  14   2       14.88       16.91      1.14 o 
   3  14   2        7.04        3.93      0.85 o 
   4  14   2      107.11       96.53      2.36 o 
   5  14   2       39.61       30.76      3.02 o 
   6  14   2        2.84        0.69      0.52 o 
   7  14   2       30.99       38.21      1.43 o 
   8  14   2       23.45       21.37      1.02 o 
  -9 -13   3      307.50      338.95      3.01 o 
  -8 -13   3        2.72        1.35      0.64 o 
  -7 -13   3      284.67      280.92      3.16 o 
  -6 -13   3        0.25        2.32      0.79 o 
  -5 -13   3        0.87        0.80      0.48 o 
  -4 -13   3       68.48       70.59      1.23 o 
  -3 -13   3      325.58      271.66     11.87 o 
  -2 -13   3        1.40        0.32      0.81 o 
  -1 -13   3        0.03        0.40      0.68 o 
 -11 -12   3       22.27       24.15      0.89 o 
 -10 -12   3        6.56        7.65      0.52 o 
  -9 -12   3       54.73       64.41      1.52 o 
  -8 -12   3        7.36        7.53      0.58 o 
  -7 -12   3       18.73       16.56      1.34 o 
  -6 -12   3      140.49      145.10      2.01 o 
  -5 -12   3       87.29       92.69      1.69 o 
  -4 -12   3       45.77       46.32      1.84 o 
  -3 -12   3       14.88       35.40      1.10 o 
  -2 -12   3      392.17      401.85      2.99 o 
  -1 -12   3       12.95       15.85      1.38 o 
   0 -12   3        0.14        1.08      0.94 o 
   1 -12   3      223.81      240.42      3.25 o 
 -12 -11   3        3.18        3.31      0.60 o 
 -11 -11   3      149.50      154.41     11.28 o 
 -10 -11   3       13.56       11.11      0.67 o 
  -9 -11   3       14.28       12.56      1.04 o 
  -8 -11   3       31.32       24.23      1.29 o 
  -7 -11   3       66.20       61.45      1.72 o 
  -6 -11   3      248.93      240.58      2.42 o 
  -5 -11   3       62.51       62.90      1.55 o 
  -4 -11   3       20.11       17.43      0.97 o 
  -3 -11   3        1.71        6.24      0.81 o 
  -2 -11   3      252.43      242.36      2.76 o 
  -1 -11   3      209.30      187.94      5.79 o 
   0 -11   3      341.50      342.93      5.08 o 
   1 -11   3        6.82        7.47      1.21 o 
   2 -11   3       17.77       14.91      1.20 o 
   3 -11   3       81.72       75.44      1.75 o 
 -13 -10   3       82.67      112.29      1.63 o 
 -12 -10   3        0.64        0.69      0.65 o 
 -11 -10   3      149.15      149.57      2.58 o 
 -10 -10   3       50.08       54.45      1.83 o 
  -9 -10   3        1.60        1.27      0.94 o 
  -8 -10   3      213.50      215.29      3.41 o 
  -7 -10   3     1279.34     1170.07      7.66 o 
  -6 -10   3       18.93       15.03      0.85 o 
  -5 -10   3      181.55      213.58      2.38 o 
  -4 -10   3        9.23        7.01      1.20 o 
  -3 -10   3      620.69      617.55      9.59 o 
  -2 -10   3      148.37      165.01      5.81 o 
  -1 -10   3       10.36       11.56      0.86 o 
   0 -10   3       75.73       70.95      1.49 o 
   1 -10   3      174.88      178.12      3.94 o 
   2 -10   3      195.10      191.41      6.62 o 
   3 -10   3        2.93        3.52      0.75 o 
   4 -10   3       21.78       18.95      2.93 o 
 -13  -9   3        8.59        9.79      0.73 o 
 -12  -9   3       20.98       21.38      1.11 o 
 -11  -9   3       39.06       41.75      1.58 o 
 -10  -9   3     1275.00     1307.64      8.29 o 
  -9  -9   3        7.82        5.62      1.09 o 
  -8  -9   3       13.59       12.04      1.21 o 
  -7  -9   3     2006.69     1944.09     38.91 o 
  -6  -9   3      139.09      116.24      2.28 o 
  -5  -9   3      228.00      193.38      2.18 o 
  -4  -9   3       27.39       29.43      1.15 o 
  -3  -9   3       19.85       23.87      1.36 o 
  -2  -9   3       12.12        7.57      0.80 o 
  -1  -9   3        1.24        1.77      1.03 o 
   0  -9   3      447.33      445.13      3.29 o 
   1  -9   3      634.74      600.00      5.16 o 
   2  -9   3     1028.53     1027.56      4.77 o 
   3  -9   3       26.49       29.90      0.95 o 
   4  -9   3      116.47      112.41      2.11 o 
   5  -9   3        4.12        4.63      0.89 o 
   6  -9   3        3.48        7.25      0.99 o 
 -13  -8   3       27.75       34.06      1.02 o 
 -12  -8   3      140.08      158.27      2.23 o 
 -11  -8   3      158.12      179.81      4.59 o 
 -10  -8   3       35.93       35.55      1.29 o 
  -9  -8   3       56.69       57.94      2.01 o 
  -8  -8   3     1009.51      988.32      6.55 o 
  -7  -8   3       17.40       16.29      1.07 o 
  -6  -8   3      316.16      298.89      8.60 o 
  -5  -8   3       16.57       16.51      1.04 o 
  -4  -8   3      296.92      316.40      3.76 o 
  -3  -8   3      818.31      765.33      7.79 o 
  -2  -8   3        3.53        9.82      1.03 o 
  -1  -8   3     2551.71     2530.26     11.65 o 
   0  -8   3      485.45      489.12      3.58 o 
   1  -8   3      601.44      576.27      9.33 o 
   2  -8   3      137.08      130.58      3.03 o 
   3  -8   3       26.18       29.90      0.96 o 
   4  -8   3        1.00        2.12      0.59 o 
   5  -8   3       38.26       29.27      2.44 o 
   6  -8   3       95.40      112.48      2.39 o 
   7  -8   3      364.75      377.79      4.81 o 
 -14  -7   3        1.56        7.07      0.68 o 
 -13  -7   3       20.02       29.57      0.80 o 
 -12  -7   3       99.25      100.81      1.58 o 
 -11  -7   3       32.79       34.28      1.10 o 
 -10  -7   3        4.86        6.61      0.73 o 
  -9  -7   3       43.74       49.44      1.15 o 
  -8  -7   3     1309.67     1241.93     49.05 o 
  -7  -7   3      104.84       90.52      5.20 o 
  -6  -7   3     1038.28     1017.94     15.06 o 
  -5  -7   3      190.26      156.63      2.20 o 
  -4  -7   3       48.73       37.64      3.58 o 
  -3  -7   3       60.03       54.96      2.03 o 
  -2  -7   3     1165.19     1213.10      9.97 o 
  -1  -7   3     2598.24     2514.10      7.55 o 
   0  -7   3      298.31      320.00      2.18 o 
   1  -7   3        0.00        1.06      0.42 o 
   2  -7   3       71.86       62.96      1.19 o 
   3  -7   3       61.79       54.07      1.18 o 
   4  -7   3        0.05        0.67      0.63 o 
   5  -7   3      183.45      170.86      1.97 o 
   6  -7   3      396.92      410.45      2.53 o 
   7  -7   3      582.43      681.15      6.25 o 
   8  -7   3       54.34       60.06      1.66 o 
 -14  -6   3      316.08      348.73     53.14 o 
 -13  -6   3       27.78       26.84      1.37 o 
 -12  -6   3        5.61       11.87      1.06 o 
 -11  -6   3      139.49      135.44      1.96 o 
 -10  -6   3      101.07       99.86      2.16 o 
  -9  -6   3        0.07        0.61      1.02 o 
  -8  -6   3     3357.68     3207.01     68.18 o 
  -7  -6   3     1056.71     1111.92     16.20 o 
  -6  -6   3       29.28       18.62      0.93 o 
  -5  -6   3       48.01       48.41      2.09 o 
  -4  -6   3     1931.78     1967.52     44.31 o 
  -3  -6   3       35.02       23.68      2.09 o 
  -2  -6   3        1.73        5.06      1.33 o 
  -1  -6   3      679.63      640.76      8.51 o 
   0  -6   3      354.12      419.31     12.84 o 
   1  -6   3        4.85        9.13      0.42 o 
   2  -6   3       96.38      100.73      1.77 o 
   3  -6   3        0.01        0.43      0.52 o 
   4  -6   3       77.95       75.69      1.32 o 
   5  -6   3       55.93       51.45      1.10 o 
   6  -6   3       21.11       15.76      0.76 o 
   7  -6   3      258.57      270.08      4.00 o 
   8  -6   3        0.75        0.11      0.96 o 
   9  -6   3       25.44       28.15      1.87 o 
 -14  -5   3       62.19       61.03     38.26 o 
 -13  -5   3        1.03        0.49      0.83 o 
 -12  -5   3        0.32        2.28      0.99 o 
 -11  -5   3       21.57       30.75      1.03 o 
 -10  -5   3       59.04       57.03      2.09 o 
  -9  -5   3      601.09      578.60      9.59 o 
  -8  -5   3      559.84      570.32     12.06 o 
  -7  -5   3       31.11       32.48      1.39 o 
  -6  -5   3     1793.84     1839.12     18.96 o 
  -5  -5   3      115.53      100.96      4.30 o 
  -4  -5   3      288.95      294.29      6.58 o 
  -3  -5   3        0.60        0.54      1.14 o 
  -2  -5   3        0.30        4.88      1.09 o 
  -1  -5   3     5326.62     5311.91     23.10 o 
   0  -5   3     3243.20     3230.39     12.62 o 
   1  -5   3        7.00        4.62      1.34 o 
   2  -5   3      448.23      460.68      4.10 o 
   3  -5   3       19.15       20.97      0.72 o 
   4  -5   3      328.17      357.10      3.07 o 
   5  -5   3        1.61        4.85      0.57 o 
   6  -5   3      152.07      129.74      1.56 o 
   7  -5   3      275.67      271.19      3.37 o 
   8  -5   3       28.85       26.47      1.76 o 
   9  -5   3       72.85       81.32      5.23 o 
  10  -5   3        5.40        4.44      1.25 o 
 -14  -4   3       14.26       17.55      1.03 o 
 -13  -4   3       58.35       70.15      1.41 o 
 -12  -4   3       33.39       33.64      1.75 o 
 -11  -4   3      155.40      137.71      3.11 o 
 -10  -4   3      321.38      338.58     16.27 o 
  -9  -4   3      488.37      468.59      9.18 o 
  -8  -4   3      310.17      288.47     16.38 o 
  -7  -4   3       57.87       55.77      3.75 o 
  -6  -4   3      107.70      133.11      5.12 o 
  -5  -4   3     1366.55     1375.54     14.70 o 
  -4  -4   3       69.08       83.00      3.47 o 
  -3  -4   3     1928.85     2023.45     14.88 o 
  -2  -4   3      614.43      610.02      7.40 o 
  -1  -4   3      352.98      305.47      5.86 o 
   0  -4   3      186.57      196.89      2.88 o 
   1  -4   3      703.78      692.97     18.39 o 
   2  -4   3     1798.34     1890.64     16.89 o 
   3  -4   3      203.00      203.28      3.62 o 
   4  -4   3      671.27      645.56      7.56 o 
   5  -4   3       15.19       13.61      0.65 o 
   6  -4   3      151.16      148.77      1.66 o 
   7  -4   3        4.89        5.83      0.57 o 
   8  -4   3       81.90       75.75      1.53 o 
   9  -4   3      880.15      877.60      5.07 o 
  10  -4   3       72.11       78.69      3.14 o 
  11  -4   3       31.26       31.14      1.62 o 
 -14  -3   3        0.07        0.15      0.57 o 
 -13  -3   3       19.75        7.74      5.69 o 
 -12  -3   3      121.52      177.37      7.13 o 
 -11  -3   3      220.23      237.47     11.81 o 
 -10  -3   3       93.62       96.93      3.49 o 
  -9  -3   3      137.29      119.72      1.72 o 
  -8  -3   3       21.22       16.00      0.73 o 
  -7  -3   3     1034.99     1184.25     15.33 o 
  -6  -3   3      379.36      382.34      8.15 o 
  -5  -3   3      340.01      403.09      7.70 o 
  -4  -3   3     1144.95     1160.75     11.84 o 
  -3  -3   3     1273.52     1228.30     11.01 o 
  -2  -3   3     1115.84     1170.84      9.65 o 
  -1  -3   3     2068.26     2022.40     29.69 o 
   0  -3   3      553.58      527.76      3.72 o 
   1  -3   3     1012.17     1085.68     11.07 o 
   2  -3   3      189.02      167.10      4.62 o 
   3  -3   3     4109.76     4397.26     25.54 o 
   4  -3   3     1801.38     1887.26     20.33 o 
   5  -3   3      453.35      453.54      7.37 o 
   6  -3   3       54.54       54.51      1.07 o 
   7  -3   3      432.28      442.80      2.93 o 
   8  -3   3       21.14       23.02      1.45 o 
   9  -3   3        6.06        7.90      0.75 o 
  10  -3   3       21.78       17.84      2.06 o 
  11  -3   3       85.43       95.12      3.04 o 
 -14  -2   3       21.14       16.01      0.81 o 
 -13  -2   3      202.43      234.29      3.32 o 
 -12  -2   3      332.11      341.84      5.60 o 
 -11  -2   3       31.34       33.17      1.52 o 
 -10  -2   3       97.36       99.79      5.75 o 
  -9  -2   3       13.22        9.47      1.44 o 
  -8  -2   3      108.50       93.36      2.79 o 
  -7  -2   3      155.95      144.53      5.36 o 
  -6  -2   3      476.38      550.19      9.46 o 
  -5  -2   3      107.04      136.51      4.50 o 
  -4  -2   3       55.83       47.06      2.50 o 
  -3  -2   3      153.32      149.48      3.83 o 
  -2  -2   3     2034.57     2078.02     12.36 o 
  -1  -2   3       29.57       23.86      0.81 o 
   0  -2   3     2074.49     2207.57     17.93 o 
   1  -2   3      298.00      316.62      5.02 o 
   2  -2   3     1085.91     1171.48     10.95 o 
   3  -2   3      156.34      177.98      4.86 o 
   4  -2   3      922.59      971.58     12.19 o 
   5  -2   3       61.10       70.63      3.14 o 
   6  -2   3       73.75       66.76      2.09 o 
   7  -2   3      236.73      219.96      2.51 o 
   8  -2   3      141.90      131.71      2.09 o 
   9  -2   3      204.81      204.38      3.99 o 
  10  -2   3     2158.80     2123.10     34.25 o 
  11  -2   3       15.08       14.39      0.88 o 
  12  -2   3       31.64       34.67      1.89 o 
 -13  -1   3        4.45       15.21      1.18 o 
 -12  -1   3       41.74       24.88      1.29 o 
 -11  -1   3       65.62       56.25      1.79 o 
 -10  -1   3      103.75       92.69      4.58 o 
  -9  -1   3       28.72       29.48      1.90 o 
  -8  -1   3       39.51       47.69      2.20 o 
  -7  -1   3        4.59        8.21      1.85 o 
  -6  -1   3      516.34      650.02     10.24 o 
  -5  -1   3     1578.88     1751.22     15.37 o 
  -4  -1   3     1096.01     1228.01     11.69 o 
  -3  -1   3     8058.05     8636.41    110.30 o 
  -2  -1   3       50.88       41.72      1.86 o 
  -1  -1   3     6914.09     6651.14    245.60 o 
   0  -1   3     2055.38     2016.64     62.81 o 
   1  -1   3      223.00      226.38      2.16 o 
   2  -1   3      294.26      339.47      5.31 o 
   3  -1   3       18.86       10.72      1.33 o 
   4  -1   3      235.65      261.91      5.95 o 
   5  -1   3     1598.91     1590.70     16.02 o 
   6  -1   3      834.88      809.30     13.97 o 
   7  -1   3       70.41       76.78      1.97 o 
   8  -1   3      550.63      544.62      2.86 o 
   9  -1   3     1619.28     1583.60     35.71 o 
  10  -1   3        5.96        5.44      0.89 o 
  11  -1   3       54.36       55.31      1.75 o 
  12  -1   3       42.48       37.58      2.69 o 
 -13   0   3        4.85        0.93      0.41 o 
 -12   0   3       52.18       59.28      1.50 o 
 -11   0   3        5.02        2.76      0.84 o 
 -10   0   3        8.02       15.37      2.70 o 
  -9   0   3      304.13      281.89      7.42 o 
  -8   0   3      630.41      516.70     13.00 o 
  -7   0   3        2.27        1.96      1.03 o 
  -6   0   3     3557.51     3863.13    119.57 o 
  -5   0   3      465.81      491.50      4.75 o 
  -4   0   3      255.83      277.44      5.55 o 
  -3   0   3      209.92      208.25      4.35 o 
  -2   0   3     1134.12     1202.34      9.08 o 
  -1   0   3     4850.23     4855.03     63.02 o 
   1   0   3       29.38       28.06      1.93 o 
   2   0   3      903.41      698.00     83.53 o 
   3   0   3      847.99      903.98      9.01 o 
   4   0   3      149.66      166.59      4.42 o 
   5   0   3      107.84      128.27      4.39 o 
   6   0   3        0.54        4.99      1.50 o 
   7   0   3      135.02      106.62      1.53 o 
   8   0   3      145.69      156.54      2.93 o 
   9   0   3      706.81      710.74      4.15 o 
  10   0   3       87.44       82.16      1.94 o 
  11   0   3      271.86      269.00      3.97 o 
  12   0   3       77.03       82.19      1.97 o 
  13   0   3      267.75      237.93     20.92 o 
 -13   1   3       27.73       34.88      2.65 o 
 -12   1   3       29.69       22.69      2.47 o 
 -11   1   3       56.87       59.80      2.30 o 
 -10   1   3       89.84       91.08      2.62 o 
  -9   1   3      722.46      652.70     11.41 o 
  -8   1   3       58.98       48.14      3.36 o 
  -7   1   3       21.40       15.47      2.34 o 
  -6   1   3       14.98       13.68      2.03 o 
  -5   1   3       67.89       51.63      2.01 o 
  -4   1   3       34.94       42.25      2.33 o 
  -3   1   3     6515.41     6431.79     97.37 o 
  -2   1   3     1739.15     1646.01      8.65 o 
  -1   1   3     6438.87     5625.23     58.23 o 
   0   1   3      878.07      831.59      5.13 o 
   1   1   3     1305.75     1149.84      5.57 o 
   2   1   3     1858.46     1737.91      6.44 o 
   3   1   3     3714.06     3481.52     84.82 o 
   4   1   3      629.46      565.93     27.17 o 
   5   1   3      967.46      965.99     10.98 o 
   6   1   3      278.50      305.31      6.86 o 
   7   1   3       32.32       40.95      1.41 o 
   8   1   3      503.99      544.22      3.68 o 
   9   1   3      546.59      577.50      5.08 o 
  10   1   3      165.24      186.13      2.42 o 
  11   1   3        2.25        3.83      1.06 o 
  12   1   3        0.15        1.07      0.85 o 
  13   1   3        9.18       11.51      0.86 o 
 -12   2   3        1.00       -0.29      1.05 o 
 -11   2   3        4.66        2.08      1.14 o 
 -10   2   3      928.50      911.22     12.34 o 
  -9   2   3      242.14      230.13      7.52 o 
  -8   2   3      110.08      104.92      4.85 o 
  -7   2   3      389.08      398.45      4.73 o 
  -6   2   3      104.22       89.01      3.77 o 
  -5   2   3      284.25      195.02      5.10 o 
  -4   2   3      873.50      825.09      9.77 o 
  -3   2   3     2307.64     2063.99     77.49 o 
  -2   2   3     1793.45     1698.65      9.44 o 
  -1   2   3     3950.53     3617.29     52.14 o 
   0   2   3     1997.20     1847.73      8.88 o 
   1   2   3      906.95      870.03      5.92 o 
   2   2   3      815.30      772.07      5.66 o 
   3   2   3       62.26       53.31      1.59 o 
   4   2   3      468.15      441.75      3.68 o 
   5   2   3       89.83      113.05      2.00 o 
   6   2   3      154.66      151.70      4.71 o 
   7   2   3       24.75       21.61      2.17 o 
   8   2   3      293.28      329.09      3.50 o 
   9   2   3      426.28      409.77     10.87 o 
  10   2   3       10.16        6.70      0.78 o 
  11   2   3        3.52        2.89      0.71 o 
  12   2   3        7.29        6.73      1.11 o 
  13   2   3        8.31        6.87      0.89 o 
  14   2   3      109.61      106.87      2.91 o 
 -12   3   3        3.38        2.89      0.81 o 
 -11   3   3        0.00       -0.64      1.00 o 
 -10   3   3      349.66      343.02      4.96 o 
  -9   3   3       35.11       36.52      1.87 o 
  -8   3   3     1059.42     1074.98     50.62 o 
  -7   3   3       14.82       16.71      1.39 o 
  -6   3   3      163.44      197.32      3.41 o 
  -5   3   3      356.12      286.43      6.29 o 
  -4   3   3       36.60       34.21      2.80 o 
  -3   3   3       18.97       24.74      1.41 o 
  -2   3   3       10.14        9.92      1.00 o 
  -1   3   3      143.71      135.23      2.83 o 
   0   3   3     2656.24     2595.09     12.02 o 
   1   3   3     2533.47     2426.96     11.76 o 
   2   3   3     2105.90     2115.75     11.05 o 
   3   3   3      230.03      247.32      3.96 o 
   4   3   3       58.38       56.19      2.06 o 
   5   3   3        7.32        9.77      0.85 o 
   6   3   3        4.30        2.51      1.35 o 
   7   3   3       72.76       91.65      3.88 o 
   8   3   3      873.83      923.23     14.77 o 
   9   3   3      162.61      133.16      2.44 o 
  10   3   3      149.25      146.79      3.08 o 
  11   3   3       21.56       28.07      1.19 o 
  12   3   3      211.23      184.66      3.54 o 
  13   3   3       79.07       94.09      2.26 o 
  14   3   3      165.17      181.74      2.34 o 
 -11   4   3        6.11        7.31      1.00 o 
 -10   4   3        6.51        4.28      1.24 o 
  -9   4   3       73.46       76.60      2.01 o 
  -8   4   3       38.85       33.21      2.01 o 
  -7   4   3      626.77      614.95      6.36 o 
  -6   4   3      565.91      603.16      6.23 o 
  -5   4   3      107.19      119.08      9.68 o 
  -4   4   3        8.84        7.60      0.67 o 
  -3   4   3     1643.63     1774.47     11.65 o 
  -2   4   3     1380.72     1639.27     11.03 o 
  -1   4   3      373.92      355.52      5.05 o 
   0   4   3     3327.48     3235.77     15.11 o 
   1   4   3      162.83      191.24      3.78 o 
   2   4   3     1209.57     1174.11      9.43 o 
   3   4   3     4141.44     4189.28     18.32 o 
   4   4   3      120.98      126.74      3.42 o 
   5   4   3       14.20       24.71      1.73 o 
   6   4   3        6.39        2.02      0.84 o 
   7   4   3     1412.02     1399.24      9.12 o 
   8   4   3      534.72      545.19      8.23 o 
   9   4   3      171.62      191.32      2.05 o 
  10   4   3      884.84      889.77     16.98 o 
  11   4   3      473.58      458.07      5.40 o 
  12   4   3       97.10       98.16      1.89 o 
  13   4   3       33.49       26.36      1.45 o 
  14   4   3      128.34      141.31      2.27 o 
 -11   5   3        8.81       10.53      1.24 o 
 -10   5   3        0.11        0.24      0.66 o 
  -9   5   3        1.24        1.18      0.92 o 
  -8   5   3      273.21      297.00      4.55 o 
  -7   5   3        0.00        2.27      1.07 o 
  -6   5   3       40.10       42.81      1.63 o 
  -5   5   3      130.61      115.67      3.46 o 
  -4   5   3      457.11      465.41      6.14 o 
  -3   5   3       18.42       14.10      0.79 o 
  -2   5   3     1110.23     1202.48     10.38 o 
  -1   5   3      971.95     1063.89      9.67 o 
   0   5   3      110.48      122.65      3.38 o 
   1   5   3      248.53      228.52      4.61 o 
   2   5   3     1123.81     1150.00     10.42 o 
   3   5   3     1780.27     1721.30     13.15 o 
   4   5   3      244.49      190.01      4.59 o 
   5   5   3      394.12      362.15      6.45 o 
   6   5   3       75.54       80.73      3.24 o 
   7   5   3        2.80        2.03      0.43 o 
   8   5   3      427.58      421.04      4.77 o 
   9   5   3        9.43        6.61      0.50 o 
  10   5   3      103.53       96.48      1.61 o 
  11   5   3      301.76      337.66      2.86 o 
  12   5   3       55.42       60.19      1.58 o 
  13   5   3       72.73       70.90      2.20 o 
  14   5   3      120.74      130.75      2.34 o 
 -10   6   3       24.23       20.15      1.55 o 
  -9   6   3       78.41       78.22      1.72 o 
  -8   6   3        3.84        4.22      1.30 o 
  -7   6   3       36.25       26.89      1.51 o 
  -6   6   3      355.94      370.24      5.09 o 
  -5   6   3      260.74      246.73      4.08 o 
  -4   6   3      204.34      240.92      3.78 o 
  -3   6   3      548.65      584.14      9.44 o 
  -2   6   3      457.07      482.54      3.84 o 
  -1   6   3      253.45      245.00      5.10 o 
   0   6   3     1678.94     1818.22     14.02 o 
   1   6   3     4036.41     4026.31     21.03 o 
   2   6   3      852.38      867.45      9.95 o 
   3   6   3      529.80      588.66      8.55 o 
   4   6   3     1922.53     1878.60     15.46 o 
   5   6   3     1721.87     1869.03     15.91 o 
   6   6   3      207.02      199.37      4.92 o 
   7   6   3        2.54        6.14      0.40 o 
   8   6   3       12.91        6.78      0.47 o 
   9   6   3       75.98       68.75      1.14 o 
  10   6   3     2121.89     2114.36     31.04 o 
  11   6   3      209.30      198.83      3.59 o 
  12   6   3      308.30      332.61      6.42 o 
  13   6   3        8.44        7.20      1.13 o 
  14   6   3      132.79      138.88      2.46 o 
  -9   7   3      147.87      141.86      2.24 o 
  -8   7   3      205.81      221.65      3.56 o 
  -7   7   3       92.39      103.34      2.25 o 
  -6   7   3      864.88      916.13      7.82 o 
  -5   7   3      339.54      318.29      4.33 o 
  -4   7   3      221.45      217.96      3.68 o 
  -3   7   3       63.87       54.95      1.32 o 
  -2   7   3     1034.20     1047.55      5.25 o 
  -1   7   3      642.74      725.97      9.18 o 
   0   7   3        1.50        3.22      0.79 o 
   1   7   3      683.54      678.31      9.41 o 
   2   7   3      246.18      274.44      6.12 o 
   3   7   3      156.21      141.53      4.61 o 
   4   7   3      667.91      697.87     10.40 o 
   5   7   3      194.56      184.20     12.22 o 
   6   7   3      698.93      651.58      4.81 o 
   7   7   3      880.98      881.54      6.74 o 
   8   7   3     1135.73     1154.94     10.71 o 
   9   7   3      126.29      122.11      1.50 o 
  10   7   3      191.11      199.16      2.36 o 
  11   7   3      126.69      126.05      1.90 o 
  12   7   3       24.23       21.36      1.15 o 
  13   7   3        1.98        1.36      0.47 o 
  14   7   3       22.52       22.03      1.20 o 
  -8   8   3        1.48        2.45      1.81 o 
  -7   8   3      345.76      365.70      4.41 o 
  -6   8   3      638.96      681.90     10.54 o 
  -5   8   3     2320.88     2344.97     20.69 o 
  -4   8   3       10.44       11.36      1.59 o 
  -3   8   3      107.16      129.39      1.83 o 
  -2   8   3       15.84       13.92      0.79 o 
  -1   8   3      109.42      114.18      2.18 o 
   0   8   3      500.37      514.34      8.98 o 
   1   8   3     4397.78     4336.88     43.21 o 
   2   8   3      115.20       85.29      1.93 o 
   3   8   3      343.92      374.47      8.94 o 
   4   8   3      172.10      168.15      2.46 o 
   5   8   3      580.42      598.38      3.27 o 
   6   8   3      326.02      318.08      2.52 o 
   7   8   3       12.03       10.14      0.66 o 
   8   8   3       97.09      101.69      1.74 o 
   9   8   3      995.88      984.02      4.13 o 
  10   8   3      996.74      991.49      8.41 o 
  11   8   3      123.48      144.66      3.95 o 
  12   8   3      126.71      109.46      2.25 o 
  13   8   3       28.29       34.65      1.18 o 
  14   8   3       92.45      117.69      2.18 o 
  -7   9   3      203.15      199.94      3.96 o 
  -6   9   3       16.56       13.69      1.31 o 
  -5   9   3       10.96       13.22      2.11 o 
  -4   9   3       41.44       39.47      2.36 o 
  -3   9   3      176.28      189.35      2.86 o 
  -2   9   3        8.50       18.40      1.62 o 
  -1   9   3     3125.94     3126.45     56.35 o 
   0   9   3      268.12      251.38      3.42 o 
   1   9   3     1027.84     1025.72     21.26 o 
   2   9   3       34.97       34.35      1.62 o 
   3   9   3      465.40      461.12      5.49 o 
   4   9   3       14.54       19.49      1.02 o 
   5   9   3       56.55       73.61      1.42 o 
   6   9   3      605.70      581.81      4.01 o 
   7   9   3     1127.88     1159.78      6.65 o 
   8   9   3       68.50       66.65      1.41 o 
   9   9   3       76.59       76.48      1.60 o 
  10   9   3      524.69      533.62      4.75 o 
  11   9   3       64.61       60.57      1.33 o 
  12   9   3      106.47      112.35      2.29 o 
  13   9   3      366.74      392.98      3.50 o 
  14   9   3        0.12        1.11      0.62 o 
  -6  10   3       15.05       15.93      1.47 o 
  -5  10   3      141.89      157.08      4.18 o 
  -4  10   3       23.46       27.98      2.34 o 
  -3  10   3       79.10       75.31      2.99 o 
  -2  10   3      212.48      220.59      9.50 o 
  -1  10   3       23.12       23.93      1.35 o 
   0  10   3      308.38      300.94      3.79 o 
   1  10   3      446.50      434.69      9.53 o 
   2  10   3       26.51       29.57      0.89 o 
   3  10   3        9.19        7.70      0.99 o 
   4  10   3       13.76       13.01      1.69 o 
   5  10   3        2.74        2.20      0.67 o 
   6  10   3      437.48      439.12      3.34 o 
   7  10   3      349.80      351.60      7.84 o 
   8  10   3        5.66        5.74      0.72 o 
   9  10   3      178.36      184.38      2.34 o 
  10  10   3      177.88      179.86      2.28 o 
  11  10   3      199.19      215.22      2.32 o 
  12  10   3       30.77       32.08      1.31 o 
  13  10   3        0.05       -0.18      0.62 o 
  -5  11   3       50.17       60.45      2.13 o 
  -4  11   3       57.68       65.06      2.61 o 
  -3  11   3      188.71      196.70      4.82 o 
  -2  11   3      127.59      135.15      2.64 o 
  -1  11   3      601.47      642.66      5.29 o 
   0  11   3      894.89      937.56     10.20 o 
   1  11   3     1369.73     1352.22      7.76 o 
   2  11   3       45.62       40.41      2.06 o 
   3  11   3        5.46        2.76      1.26 o 
   4  11   3      453.13      378.30      3.53 o 
   5  11   3        5.06        8.12      0.85 o 
   6  11   3       11.03       26.38      2.83 o 
   7  11   3       55.20       47.19      1.25 o 
   8  11   3      175.35      160.38      3.12 o 
   9  11   3      390.19      386.81      6.33 o 
  10  11   3       36.17       37.28      1.11 o 
  11  11   3       49.64       56.87      1.21 o 
  12  11   3      146.60      153.99      2.39 o 
  13  11   3       24.93       25.75      0.94 o 
  -3  12   3        1.51        0.92      1.01 o 
  -2  12   3       84.64       47.95     25.85 o 
  -1  12   3       87.90       82.16      1.82 o 
   0  12   3       31.05       29.22      1.31 o 
   1  12   3        2.13        3.01      1.05 o 
   2  12   3       68.40       63.84      2.37 o 
   3  12   3        1.26        2.58      1.28 o 
   4  12   3       11.44       17.50      1.54 o 
   5  12   3      110.53      103.48      2.95 o 
   6  12   3       24.05        4.52      0.80 o 
   7  12   3       93.66      113.38      1.74 o 
   8  12   3       31.04       43.27      0.98 o 
   9  12   3      144.41      143.34      1.56 o 
  10  12   3       31.65       35.73      1.01 o 
  11  12   3      183.32      195.42      2.64 o 
  12  12   3       93.62       89.99      1.64 o 
  -1  13   3       15.05       14.02      0.91 o 
   0  13   3      271.76      301.64      3.82 o 
   1  13   3      123.33      121.98      2.73 o 
   2  13   3      431.18      451.66      5.35 o 
   3  13   3        0.10        0.76      0.94 o 
   4  13   3        0.00        0.63      1.05 o 
   5  13   3      164.47      176.42      3.49 o 
   6  13   3       66.30       45.15      1.91 o 
   7  13   3       29.89       37.26      1.74 o 
   8  13   3       21.29       20.39      0.73 o 
   9  13   3        7.58        9.98      0.59 o 
  10  13   3        0.64        0.14      0.58 o 
  11  13   3       79.95       85.37      1.50 o 
   1  14   3       91.09       94.91      1.92 o 
   2  14   3        4.63        4.18      0.85 o 
   3  14   3      180.35      188.08      3.12 o 
   4  14   3        5.67       10.18      1.07 o 
   5  14   3      115.00       66.85     11.88 o 
   6  14   3       60.41       68.37      2.00 o 
   7  14   3        6.93        5.16      0.89 o 
   8  14   3       88.82      103.26      2.05 o 
  -8 -13   4      108.08      133.72      1.93 o 
  -7 -13   4        1.77        3.26      0.63 o 
  -6 -13   4       35.58       42.31      1.28 o 
  -5 -13   4        6.16        5.08      0.49 o 
  -4 -13   4       17.35       24.68      1.64 o 
  -3 -13   4       83.32       82.73      1.91 o 
  -2 -13   4        0.13        0.79      0.67 o 
 -10 -12   4        4.69        7.32      0.99 o 
  -9 -12   4       33.85       36.10      0.85 o 
  -8 -12   4       77.37       77.78      1.83 o 
  -7 -12   4       22.03       33.34      2.04 o 
  -6 -12   4      123.11      115.75      1.71 o 
  -5 -12   4       75.76       81.45      1.52 o 
  -4 -12   4      104.00      102.71      1.67 o 
  -3 -12   4        0.82       -0.15      0.54 o 
  -2 -12   4        0.21        2.66      0.88 o 
  -1 -12   4       87.66       94.05      2.44 o 
   0 -12   4       63.45       68.59      1.92 o 
   1 -12   4      582.66      588.05      4.57 o 
 -11 -11   4       85.82       92.82      1.76 o 
 -10 -11   4       52.78       53.10      1.06 o 
  -9 -11   4       31.87       37.34      1.01 o 
  -8 -11   4      165.71      174.58      6.04 o 
  -7 -11   4        2.82        3.83      0.61 o 
  -6 -11   4        2.17        1.37      0.47 o 
  -5 -11   4       40.06       47.79      2.85 o 
  -4 -11   4       28.97       48.17      1.36 o 
  -3 -11   4       20.13       20.01      1.02 o 
  -2 -11   4      421.79      395.21      3.78 o 
  -1 -11   4      201.33      243.38      2.46 o 
   0 -11   4      136.84      142.39      3.28 o 
   1 -11   4        3.50       10.51      1.21 o 
   2 -11   4        6.70        8.25      1.00 o 
   3 -11   4       18.90       19.79      0.97 o 
 -12 -10   4       45.14       45.73      1.31 o 
 -11 -10   4       17.18       18.66      1.09 o 
 -10 -10   4       35.17       32.83      0.97 o 
  -9 -10   4     1175.57     1183.73      5.38 o 
  -8 -10   4      672.09      635.48      5.66 o 
  -7 -10   4        0.01        0.99      0.83 o 
  -6 -10   4       29.07       32.27      1.42 o 
  -5 -10   4        8.84        6.78      0.57 o 
  -4 -10   4       15.30       21.70      1.32 o 
  -3 -10   4      178.16      168.93      2.43 o 
  -2 -10   4      114.53       99.23      1.88 o 
  -1 -10   4       86.93       88.96      1.73 o 
   0 -10   4      265.81      271.86      6.51 o 
   1 -10   4       34.48       27.49      1.83 o 
   2 -10   4        0.70        2.17      1.02 o 
   3 -10   4        0.08        1.96      1.62 o 
   4 -10   4        0.14       -0.07      0.65 o 
 -13  -9   4       57.04       65.92      1.31 o 
 -12  -9   4       27.40       35.60      1.27 o 
 -11  -9   4       11.65       13.58      1.08 o 
 -10  -9   4        0.40        1.50      0.55 o 
  -9  -9   4       10.29        9.64      1.16 o 
  -8  -9   4        4.64        9.30      1.08 o 
  -7  -9   4      223.61      211.54      3.39 o 
  -6  -9   4        0.00        1.31      2.30 o 
  -5  -9   4      233.58      239.67      2.42 o 
  -4  -9   4      278.80      221.89      5.07 o 
  -3  -9   4      629.44      657.71      4.59 o 
  -2  -9   4      533.31      510.36      9.77 o 
  -1  -9   4      375.79      349.59      5.00 o 
   0  -9   4      476.99      475.56      3.00 o 
   1  -9   4       73.84       74.40      1.10 o 
   2  -9   4      324.41      324.39      3.09 o 
   3  -9   4     1125.40     1070.28      5.16 o 
   4  -9   4        0.01        0.43      0.44 o 
   5  -9   4        2.07        3.20      0.76 o 
 -13  -8   4      141.07      136.40      8.24 o 
 -12  -8   4       15.14       11.27      0.63 o 
 -11  -8   4      116.30      134.70      5.94 o 
 -10  -8   4      129.75      123.15      2.66 o 
  -9  -8   4     1055.11     1046.87      7.56 o 
  -8  -8   4     1990.94     1942.74     12.81 o 
  -7  -8   4       54.42       48.46      4.06 o 
  -6  -8   4       32.02       37.53      3.32 o 
  -5  -8   4        0.59        0.14      0.88 o 
  -4  -8   4        0.61        2.31      0.77 o 
  -3  -8   4      599.73      546.87     17.16 o 
  -2  -8   4       59.37       47.65      1.32 o 
  -1  -8   4     2477.66     2315.62      8.16 o 
   0  -8   4      547.07      516.69      4.01 o 
   1  -8   4      138.27      119.20      1.54 o 
   2  -8   4      251.85      250.38      2.50 o 
   3  -8   4     1090.94     1061.01      5.66 o 
   4  -8   4        8.97       10.36      0.69 o 
   5  -8   4       55.54       43.75      1.04 o 
   6  -8   4       39.36       50.77      3.58 o 
 -14  -7   4      406.57      342.96    120.84 o 
 -13  -7   4       11.15        9.33      6.20 o 
 -12  -7   4       66.90       64.53      1.27 o 
 -11  -7   4       99.44       89.23      1.60 o 
 -10  -7   4        0.44        0.20      0.57 o 
  -9  -7   4     1219.67     1193.59     28.07 o 
  -8  -7   4      370.33      385.74     10.44 o 
  -7  -7   4       80.08       68.26      4.57 o 
  -6  -7   4        5.48        9.09      2.01 o 
  -5  -7   4      246.79      224.63      6.85 o 
  -4  -7   4      820.90      724.64     19.91 o 
  -3  -7   4       70.64       65.51      1.75 o 
  -2  -7   4      219.66      221.35      2.97 o 
  -1  -7   4     1227.95     1201.26      4.41 o 
   0  -7   4        0.08        0.70      0.49 o 
   1  -7   4       10.88        7.48      0.55 o 
   2  -7   4      116.47      107.34      1.92 o 
   3  -7   4      154.03      143.29      2.84 o 
   4  -7   4       13.37       13.47      0.78 o 
   5  -7   4       91.51       94.42      1.40 o 
   6  -7   4       27.51       36.06      1.01 o 
   7  -7   4       39.93       41.43      1.73 o 
   8  -7   4      127.29      131.39      2.81 o 
 -14  -6   4        6.10        7.46      0.75 o 
 -13  -6   4        0.42        1.10      0.78 o 
 -12  -6   4       96.33      116.57      1.81 o 
 -11  -6   4       93.14       97.57      1.68 o 
 -10  -6   4      156.03      137.36      2.72 o 
  -9  -6   4      324.98      344.82     16.03 o 
  -8  -6   4     1858.18     1892.93     22.53 o 
  -7  -6   4      485.61      468.37     10.83 o 
  -6  -6   4      727.41      700.38     12.51 o 
  -5  -6   4      108.41      109.22      4.73 o 
  -4  -6   4      809.84      828.66     11.59 o 
  -3  -6   4      280.50      315.53      7.84 o 
  -2  -6   4       56.10       65.01      2.85 o 
  -1  -6   4      737.97      708.29      4.39 o 
   0  -6   4       22.90       20.66      0.98 o 
   1  -6   4      111.75      124.76      2.50 o 
   2  -6   4      158.61      138.51      1.64 o 
   3  -6   4        3.82        3.51      0.61 o 
   4  -6   4      207.53      217.80      3.52 o 
   5  -6   4      284.26      294.98      6.83 o 
   6  -6   4       34.05       35.96      0.96 o 
   7  -6   4       30.94       36.01      1.14 o 
   8  -6   4      935.19      673.84    522.28 o 
   9  -6   4        0.57        3.71      1.17 o 
 -14  -5   4        0.04        0.95      0.63 o 
 -13  -5   4       41.31       52.34      1.80 o 
 -12  -5   4       48.47       40.06      1.82 o 
 -11  -5   4       27.88       27.00      1.23 o 
 -10  -5   4       14.61       10.60      2.27 o 
  -9  -5   4      412.75      429.88      5.80 o 
  -8  -5   4      608.07      531.96     33.66 o 
  -7  -5   4      113.42      100.07      2.46 o 
  -6  -5   4        1.42       -0.30      1.33 o 
  -5  -5   4        3.11        3.85      1.53 o 
  -4  -5   4        7.58        4.93      1.25 o 
  -3  -5   4     3512.53     3541.14     21.30 o 
  -2  -5   4      218.79      241.80      5.04 o 
  -1  -5   4      862.48      905.43      9.55 o 
   0  -5   4       97.52      117.96      2.91 o 
   1  -5   4      579.75      601.23      5.73 o 
   2  -5   4        0.77        3.02      0.34 o 
   3  -5   4     1195.14     1174.35     13.73 o 
   4  -5   4        6.04        8.61      0.62 o 
   5  -5   4       64.44       51.33      1.10 o 
   6  -5   4       82.20       89.81      1.82 o 
   7  -5   4      137.35      141.17      1.59 o 
   8  -5   4       72.14       62.19      1.52 o 
   9  -5   4       45.77       26.11     23.76 o 
  10  -5   4        2.31        3.30      1.02 o 
 -14  -4   4       57.89       94.49      1.90 o 
 -13  -4   4       15.90        8.92      6.75 o 
 -12  -4   4        0.07        0.77      0.97 o 
 -11  -4   4        5.65       12.98      2.21 o 
 -10  -4   4       13.43       15.25      1.05 o 
  -9  -4   4      407.67      379.99      5.56 o 
  -8  -4   4      576.30      568.62     46.54 o 
  -7  -4   4      258.27      246.33      7.53 o 
  -6  -4   4      380.61      352.81      8.37 o 
  -5  -4   4      212.86      200.20      5.96 o 
  -4  -4   4      459.11      468.96      8.22 o 
  -3  -4   4     1090.90     1147.44     11.71 o 
  -2  -4   4     5105.27     4979.83     21.74 o 
  -1  -4   4     1153.39     1221.59     21.23 o 
   0  -4   4      181.25      213.48      4.86 o 
   1  -4   4       64.40       77.00      1.75 o 
   2  -4   4       95.02       95.74      4.02 o 
   3  -4   4        9.09        5.69      0.60 o 
   4  -4   4       12.85        7.30      0.53 o 
   5  -4   4      414.55      402.03      3.21 o 
   6  -4   4      710.94      703.89      6.66 o 
   7  -4   4       48.25       50.63      1.13 o 
   8  -4   4       71.61       68.48      1.46 o 
   9  -4   4        0.29        0.39      0.73 o 
  10  -4   4      520.25      339.33    269.13 o 
 -14  -3   4       28.83       42.89      1.29 o 
 -13  -3   4        6.49       13.52      1.13 o 
 -12  -3   4       53.51       51.00      1.68 o 
 -11  -3   4        0.05       -0.18      2.00 o 
 -10  -3   4      109.72       96.78      9.46 o 
  -9  -3   4      179.76      182.46      3.71 o 
  -8  -3   4     1344.55     1315.41     32.45 o 
  -7  -3   4     1432.63     1470.73     17.64 o 
  -6  -3   4      760.10      749.71     11.97 o 
  -5  -3   4       70.27       78.87      3.77 o 
  -4  -3   4       65.60       75.19      3.35 o 
  -3  -3   4     1492.76     1586.23     13.19 o 
  -2  -3   4      115.61      122.80      8.20 o 
  -1  -3   4        1.43        0.89      0.48 o 
   0  -3   4       17.93       18.10      1.26 o 
   1  -3   4      618.25      661.78     10.86 o 
   2  -3   4      688.43      672.58      9.59 o 
   3  -3   4     3567.15     3660.04     24.36 o 
   4  -3   4       16.15       15.06      0.81 o 
   5  -3   4       71.00       89.13      2.41 o 
   6  -3   4      454.06      441.09      3.27 o 
   7  -3   4       76.23       70.56      1.48 o 
   8  -3   4      343.41      314.91      3.54 o 
   9  -3   4      151.70      139.56      2.32 o 
  10  -3   4      256.11      264.73      2.73 o 
  11  -3   4       41.80       20.85     18.28 o 
 -14  -2   4        1.82        0.21      0.53 o 
 -13  -2   4        2.09        1.66      0.82 o 
 -12  -2   4      246.90      217.14     13.24 o 
 -11  -2   4      216.84      176.40      6.11 o 
 -10  -2   4      111.55      109.87      5.51 o 
  -9  -2   4       20.33       20.35      3.76 o 
  -8  -2   4       86.86       69.30      3.50 o 
  -7  -2   4      237.89      245.90      7.23 o 
  -6  -2   4     2127.61     2228.57     20.06 o 
  -5  -2   4      258.81      273.98      6.61 o 
  -4  -2   4     1394.12     1396.61     13.56 o 
  -3  -2   4     1761.63     1704.22     13.57 o 
  -2  -2   4      330.97      217.35     57.19 o 
  -1  -2   4     2483.04     2419.25     83.57 o 
   0  -2   4     2059.99     2105.98     32.45 o 
   1  -2   4       75.16       65.11     12.45 o 
   2  -2   4     2314.50     2431.70     16.64 o 
   3  -2   4      344.68      384.16      7.37 o 
   4  -2   4      216.05      214.41      6.12 o 
   5  -2   4        7.70        8.03      1.16 o 
   6  -2   4      224.60      201.12      2.51 o 
   7  -2   4        5.35        2.83      0.48 o 
   8  -2   4      506.85      502.55      9.15 o 
   9  -2   4      184.01      183.35      3.35 o 
  10  -2   4       54.55       50.66      2.53 o 
  11  -2   4       61.71       57.07      1.32 o 
  12  -2   4        8.10        6.62      1.09 o 
 -13  -1   4      127.97      162.46      3.97 o 
 -12  -1   4       69.08       67.82      1.77 o 
 -11  -1   4       72.84       53.16      2.49 o 
 -10  -1   4       28.81       25.64      3.13 o 
  -9  -1   4       28.39       18.95      1.93 o 
  -8  -1   4        2.33        0.67      1.15 o 
  -7  -1   4      118.59      137.95      5.45 o 
  -6  -1   4      162.19      210.76      6.19 o 
  -5  -1   4      549.18      652.00      9.94 o 
  -4  -1   4     2052.06     2094.98     16.18 o 
  -3  -1   4     2759.94     2729.64     16.80 o 
  -2  -1   4      173.98      165.28     14.59 o 
  -1  -1   4     1312.00     1310.36     51.05 o 
   0  -1   4      543.23      498.82      9.36 o 
   1  -1   4      213.42      202.52      5.48 o 
   2  -1   4       81.96       70.74      2.71 o 
   3  -1   4       22.40       31.81      2.19 o 
   4  -1   4      243.21      244.72      6.06 o 
   5  -1   4      106.50       93.60      2.20 o 
   6  -1   4       49.61       36.55      0.82 o 
   7  -1   4     1551.00     1488.33      8.37 o 
   8  -1   4       36.94       35.44      1.11 o 
   9  -1   4       16.75       19.06      1.47 o 
  10  -1   4      150.31      151.13      3.05 o 
  11  -1   4        4.26        3.55      1.14 o 
  12  -1   4        0.26        0.54      0.49 o 
 -13   0   4        1.66        1.21      0.41 o 
 -12   0   4        2.16        0.09      0.65 o 
 -11   0   4       67.62       75.67      1.91 o 
 -10   0   4        0.00       -0.60      2.23 o 
  -9   0   4      464.64      392.20     55.65 o 
  -8   0   4      138.16      119.60      8.15 o 
  -7   0   4      933.62      925.77     34.82 o 
  -6   0   4     3447.26     3538.10     24.82 o 
  -5   0   4     1221.21     1296.30     13.85 o 
  -4   0   4      385.52      412.77      7.20 o 
  -3   0   4      771.60      851.21      9.32 o 
  -2   0   4     3202.39     3295.73     66.00 o 
  -1   0   4     4560.23     4657.43     69.60 o 
   0   0   4       44.87       44.06      1.34 o 
   1   0   4     1099.10     1013.02     64.56 o 
   2   0   4    14326.18    13493.08    132.43 o 
   3   0   4      416.36      391.15      6.39 o 
   4   0   4     1090.56     1085.28     11.75 o 
   5   0   4      933.57      940.39     12.09 o 
   6   0   4      174.98      160.92      5.37 o 
   7   0   4       20.78       20.05      0.93 o 
   8   0   4      455.95      462.85      3.77 o 
   9   0   4      648.31      650.51      7.18 o 
  10   0   4       32.52       40.13      1.87 o 
  11   0   4        1.59        1.35      0.96 o 
  12   0   4       32.97       30.21      2.80 o 
  13   0   4        8.13        8.29      0.91 o 
 -13   1   4       57.81       64.67      2.11 o 
 -12   1   4        0.81        0.63      0.82 o 
 -11   1   4       23.64       26.81      1.22 o 
 -10   1   4      126.10      126.30      5.32 o 
  -9   1   4      165.87      162.10      6.19 o 
  -8   1   4     3567.13     2784.24    333.71 o 
  -7   1   4      194.99      155.63      3.71 o 
  -6   1   4        0.72        0.54      1.26 o 
  -5   1   4      152.70      131.94      4.53 o 
  -4   1   4      630.36      581.67      8.67 o 
  -3   1   4       48.89       42.00      2.30 o 
  -2   1   4        3.48        5.49      0.80 o 
  -1   1   4       89.57       88.37      2.11 o 
   0   1   4     1727.24     1640.48      8.16 o 
   1   1   4      822.55      749.32      5.08 o 
   2   1   4     4767.82     4470.53     45.35 o 
   3   1   4      296.40      287.77      9.36 o 
   4   1   4     4986.38     4255.63    351.45 o 
   5   1   4      279.25      263.11      6.18 o 
   6   1   4       52.10       44.47      2.91 o 
   7   1   4     1233.18     1283.10     10.39 o 
   8   1   4      122.35      114.52      1.75 o 
   9   1   4        8.37       12.97      0.81 o 
  10   1   4      136.58      131.24      3.13 o 
  11   1   4       11.23       16.41      1.35 o 
  12   1   4       37.91       33.58      1.53 o 
  13   1   4       13.35       10.72      0.72 o 
 -12   2   4        1.06        1.18      0.85 o 
 -11   2   4        0.17        0.13      1.05 o 
 -10   2   4        1.50        1.71      0.70 o 
  -9   2   4      342.51      331.98      8.48 o 
  -8   2   4       65.58       68.86      4.13 o 
  -7   2   4     1657.52     1385.49    187.30 o 
  -6   2   4      572.59      460.73     24.20 o 
  -5   2   4     1225.87     1015.71     12.49 o 
  -4   2   4      527.07      465.29      7.92 o 
  -3   2   4     4214.02     3775.79    119.31 o 
  -2   2   4    15922.33    14858.04    121.26 o 
  -1   2   4     4296.67     3933.78     58.69 o 
   0   2   4        1.58        1.50      0.71 o 
   1   2   4        9.18        8.19      0.84 o 
   2   2   4     5188.13     5008.24     58.91 o 
   3   2   4     1048.99     1018.60      6.63 o 
   4   2   4      238.96      215.22      3.01 o 
   5   2   4      166.88      152.82      2.18 o 
   6   2   4      284.22      364.06      7.61 o 
   7   2   4     2187.38     2240.31     22.86 o 
   8   2   4      604.14      619.85     10.43 o 
   9   2   4      112.02      124.34      1.98 o 
  10   2   4     1352.25     1318.86      6.64 o 
  11   2   4      768.96      786.29      7.26 o 
  12   2   4      156.03      149.11      3.03 o 
  13   2   4      254.22      285.06      3.43 o 
 -12   3   4       15.90       22.10      2.15 o 
 -11   3   4      257.41      263.77     11.20 o 
 -10   3   4       26.72       35.50      1.91 o 
  -9   3   4       22.43       24.67      1.84 o 
  -8   3   4      462.71      533.80     35.49 o 
  -7   3   4      121.99      129.59      3.70 o 
  -6   3   4      650.61      629.20     19.60 o 
  -5   3   4     1742.15     1303.20     14.37 o 
  -4   3   4      355.21      331.75     41.15 o 
  -3   3   4        3.04        5.26      0.97 o 
  -2   3   4     2741.27     2718.06     13.99 o 
  -1   3   4      197.07      231.74      4.01 o 
   0   3   4        2.64        7.56      0.91 o 
   1   3   4     5191.38     4933.54     69.20 o 
   2   3   4       52.43       55.57      1.92 o 
   3   3   4      449.79      442.94      5.25 o 
   4   3   4      135.86      137.26      3.01 o 
   5   3   4      508.46      517.04      4.73 o 
   6   3   4        2.56        5.19      0.70 o 
   7   3   4     1173.70     1269.50      8.32 o 
   8   3   4      175.02      150.05      1.68 o 
   9   3   4      405.09      377.08      7.20 o 
  10   3   4      490.38      443.47      6.94 o 
  11   3   4      229.72      221.83      4.09 o 
  12   3   4        3.43        2.59      1.06 o 
  13   3   4        0.08        1.63      0.81 o 
  14   3   4      118.28      119.80      1.85 o 
 -11   4   4      332.57      350.91     17.65 o 
 -10   4   4       13.66       11.18      1.30 o 
  -9   4   4        6.68        9.10      1.03 o 
  -8   4   4        0.98        2.88      0.99 o 
  -7   4   4     2805.29     2771.25     20.06 o 
  -6   4   4       40.50       41.92      1.94 o 
  -5   4   4        5.63        3.70      0.75 o 
  -4   4   4      164.65      180.46      7.30 o 
  -3   4   4       13.70       22.09      1.61 o 
  -2   4   4     4096.97     4150.43     18.74 o 
  -1   4   4     2553.13     2699.04     14.68 o 
   0   4   4     3480.60     3456.68     16.24 o 
   1   4   4        1.56        4.30      0.98 o 
   2   4   4       18.25       14.13      1.28 o 
   3   4   4     1553.80     1470.09     10.83 o 
   4   4   4        1.88        4.69      0.95 o 
   5   4   4       64.84       67.92      2.53 o 
   6   4   4       35.93       37.13      2.44 o 
   7   4   4       34.73       26.45      0.81 o 
   8   4   4      605.52      525.64      9.34 o 
   9   4   4       94.79      103.77      1.49 o 
  10   4   4      415.79      383.75      2.99 o 
  11   4   4        4.59        5.38      0.85 o 
  12   4   4        0.17        0.39      1.04 o 
  13   4   4      410.50      441.09      4.79 o 
  14   4   4       99.01      109.50      1.96 o 
 -10   5   4       80.79       84.19      3.33 o 
  -9   5   4      461.64      554.66      5.53 o 
  -8   5   4      584.43      601.94      6.25 o 
  -7   5   4      457.41      473.94      4.77 o 
  -6   5   4       75.46       71.96      1.98 o 
  -5   5   4        2.35        0.24      0.81 o 
  -4   5   4      225.69      217.89      5.03 o 
  -3   5   4     1051.93     1254.94     10.23 o 
  -2   5   4     1135.94     1233.96     10.96 o 
  -1   5   4     1035.89     1183.39     10.55 o 
   0   5   4     1891.69     1925.20     13.32 o 
   1   5   4      258.96      231.66      4.74 o 
   2   5   4       20.38       29.18      1.87 o 
   3   5   4       52.04       45.26      2.26 o 
   4   5   4      741.42      736.83      8.83 o 
   5   5   4      524.62      521.64      7.64 o 
   6   5   4       75.69       79.18      1.82 o 
   7   5   4       33.03       22.25      0.57 o 
   8   5   4      251.31      224.23      1.98 o 
   9   5   4       97.51       97.77      1.30 o 
  10   5   4      181.44      186.49      2.19 o 
  11   5   4      139.99      138.65      1.88 o 
  12   5   4      195.06      181.81      3.64 o 
  13   5   4       17.09       24.71      1.48 o 
  14   5   4      441.75      507.49      4.29 o 
 -10   6   4        9.92        9.92      1.33 o 
  -9   6   4       66.58       74.75      2.31 o 
  -8   6   4       29.65       28.97      1.43 o 
  -7   6   4      217.82      204.18      4.58 o 
  -6   6   4        4.32        3.16      1.22 o 
  -5   6   4        9.15       10.39      1.22 o 
  -4   6   4       78.55       83.21      1.62 o 
  -3   6   4      102.76      117.02      2.91 o 
  -2   6   4      175.28      184.98      1.75 o 
  -1   6   4      912.62     1007.33     21.45 o 
   0   6   4      692.10      673.32      8.73 o 
   1   6   4      431.80      412.09      6.91 o 
   2   6   4      378.01      455.51      7.28 o 
   3   6   4     3996.14     4062.57     21.98 o 
   4   6   4      127.55      124.49      4.08 o 
   5   6   4      296.36      345.07      3.13 o 
   6   6   4      854.85      837.55      5.12 o 
   7   6   4      248.88      258.12      2.34 o 
   8   6   4       60.72       61.29      0.95 o 
   9   6   4      170.97      166.38      2.08 o 
  10   6   4        0.29        1.08      0.51 o 
  11   6   4      731.40      718.62      8.27 o 
  12   6   4       17.16       16.14      0.94 o 
  13   6   4        3.97        1.87      1.02 o 
  14   6   4       54.00       47.85      1.50 o 
  -9   7   4        2.45        0.62      1.39 o 
  -8   7   4        9.72       10.22      0.98 o 
  -7   7   4        5.38        4.04      1.00 o 
  -6   7   4       51.05       54.72      1.79 o 
  -5   7   4       88.10       90.70      2.47 o 
  -4   7   4       43.51       43.32      1.83 o 
  -3   7   4        2.27        1.37      0.86 o 
  -2   7   4       44.79       43.65      1.10 o 
  -1   7   4      799.72      744.96     12.31 o 
   0   7   4       55.23       50.48      1.01 o 
   1   7   4       45.64       53.75      4.93 o 
   2   7   4       63.91       78.78      3.43 o 
   3   7   4       47.04       42.18      1.20 o 
   4   7   4       24.45       33.77      1.13 o 
   5   7   4       61.34       62.36      1.53 o 
   6   7   4      215.06      215.25      3.63 o 
   7   7   4      200.97      191.98      2.54 o 
   8   7   4       85.34       86.83      1.19 o 
   9   7   4       25.55       24.10      0.82 o 
  10   7   4      756.46      748.22      4.48 o 
  11   7   4      943.78      898.01     29.43 o 
  12   7   4       19.06       16.94      1.05 o 
  13   7   4       25.48       22.68      1.42 o 
  14   7   4        1.35        1.41      0.74 o 
  -8   8   4       10.41       14.55      2.73 o 
  -7   8   4      282.37      309.75      4.06 o 
  -6   8   4      224.66      232.62      3.13 o 
  -5   8   4      417.16      453.89      4.50 o 
  -4   8   4       36.34       32.30      1.46 o 
  -3   8   4      169.75      168.57      3.21 o 
  -2   8   4       11.56        9.02      1.67 o 
  -1   8   4        8.77        9.48      0.71 o 
   0   8   4       34.14       30.00      1.72 o 
   1   8   4      781.71      743.97     10.30 o 
   2   8   4      196.37      200.23      2.60 o 
   3   8   4     1020.08     1062.50     12.45 o 
   4   8   4      118.50      126.05      1.46 o 
   5   8   4      191.61      177.17      2.53 o 
   6   8   4       95.11       89.63      1.42 o 
   7   8   4       29.41       27.34      2.01 o 
   8   8   4        1.58        2.76      0.65 o 
   9   8   4       57.99       54.28      1.38 o 
  10   8   4      247.27      244.78      3.78 o 
  11   8   4      317.87      327.24      5.82 o 
  12   8   4       13.81       13.37      1.01 o 
  13   8   4        0.01        0.46      0.93 o 
  14   8   4       39.51       31.80      1.20 o 
  -7   9   4      224.47      244.01      4.47 o 
  -6   9   4       11.85       16.44      1.35 o 
  -5   9   4       71.57       77.55      2.44 o 
  -4   9   4      125.43      127.57      3.10 o 
  -3   9   4      197.61      195.88      3.76 o 
  -2   9   4      369.11      373.09      4.04 o 
  -1   9   4       20.15       17.83      1.36 o 
   0   9   4     3621.96     3625.23     15.66 o 
   1   9   4     1691.45     1613.19     18.07 o 
   2   9   4      233.83      239.24      4.67 o 
   3   9   4       26.31       25.25      0.95 o 
   4   9   4      215.35      180.19      2.28 o 
   5   9   4       34.35       23.67      0.82 o 
   6   9   4       91.24       87.19      1.46 o 
   7   9   4      272.66      270.07      4.90 o 
   8   9   4      585.13      567.58      4.46 o 
   9   9   4     1613.68     1565.48     23.87 o 
  10   9   4      221.78      225.33      5.17 o 
  11   9   4      298.22      278.17      2.92 o 
  12   9   4      124.86      119.45      1.56 o 
  13   9   4       17.73       18.46      0.75 o 
  -6  10   4      334.87      388.31      5.48 o 
  -5  10   4      143.43      137.27      3.97 o 
  -4  10   4       76.22       84.07      3.57 o 
  -3  10   4        9.89       14.60      2.20 o 
  -2  10   4       65.21       57.46      2.28 o 
  -1  10   4      107.05      103.28      4.05 o 
   0  10   4       45.40       46.22      1.79 o 
   1  10   4       22.73       24.05      1.29 o 
   2  10   4      357.61      358.13      3.09 o 
   3  10   4      323.33      296.87     12.92 o 
   4  10   4      177.25      151.58     11.97 o 
   5  10   4      247.11      251.83      2.76 o 
   6  10   4      380.06      424.77      3.11 o 
   7  10   4       75.24       75.02      1.45 o 
   8  10   4       13.54       14.49      0.89 o 
   9  10   4      139.82      138.56      2.14 o 
  10  10   4       43.94       53.62      3.19 o 
  11  10   4       94.35       98.63      1.61 o 
  12  10   4       45.36       44.98      1.00 o 
  13  10   4        9.68        8.30      0.55 o 
  -5  11   4        1.71        1.78      1.02 o 
  -4  11   4        1.50        0.82      1.27 o 
  -3  11   4       70.67       76.02      3.23 o 
  -2  11   4       59.31       70.40      2.75 o 
  -1  11   4      290.10      291.77      3.59 o 
   0  11   4     1351.29     1276.30      7.55 o 
   1  11   4     1690.80     1588.37     20.96 o 
   2  11   4       22.87       20.07      1.26 o 
   3  11   4      316.59      290.30      6.91 o 
   4  11   4       96.92       80.48      3.45 o 
   5  11   4      676.80      663.43      6.16 o 
   6  11   4      873.98      776.53      5.78 o 
   7  11   4      393.74      361.64      3.78 o 
   8  11   4       56.84       55.33      1.37 o 
   9  11   4      110.06      110.10      3.82 o 
  10  11   4       12.60       10.88      0.78 o 
  11  11   4       62.38       73.43      1.35 o 
  12  11   4      163.21      174.42      5.54 o 
  13  11   4        4.38        6.49      0.64 o 
  -3  12   4        0.26        0.87      0.90 o 
  -2  12   4       18.65       13.44      1.63 o 
  -1  12   4      113.40      102.96      1.98 o 
   0  12   4        8.37        8.07      0.90 o 
   1  12   4       27.25       28.12      1.89 o 
   2  12   4        8.25        9.54      1.29 o 
   3  12   4       86.17       76.54      2.60 o 
   4  12   4       43.94       26.79      1.74 o 
   5  12   4     1270.37     1191.61     13.72 o 
   6  12   4        4.09        0.98      0.70 o 
   7  12   4       21.20       23.79      1.31 o 
   8  12   4        8.00        2.47      0.52 o 
   9  12   4       29.66       25.16      0.78 o 
  10  12   4       59.51       63.71      3.08 o 
  11  12   4       16.27       15.26      1.16 o 
  12  12   4        0.31        0.32      0.57 o 
  -1  13   4        0.94       -0.76      1.02 o 
   0  13   4      396.47      403.89      4.33 o 
   1  13   4      142.68      148.66      2.95 o 
   2  13   4        5.34        9.21      1.13 o 
   3  13   4        0.83        0.92      1.03 o 
   4  13   4      122.59      125.18      3.01 o 
   5  13   4        1.60        1.07      1.01 o 
   6  13   4      316.34      340.78      4.71 o 
   7  13   4        0.29        0.65      0.92 o 
   8  13   4        1.59        4.21      0.52 o 
   9  13   4        2.95        2.35      0.49 o 
  10  13   4       25.87       28.68      1.06 o 
  11  13   4      103.29      117.81      1.74 o 
   1  14   4       25.66       21.67      1.05 o 
   2  14   4      398.20      380.69      4.06 o 
   3  14   4      278.65      290.77      3.79 o 
   4  14   4       39.97       52.61      1.85 o 
   5  14   4       36.08       31.14      1.51 o 
   6  14   4       11.23        5.97      0.95 o 
   7  14   4       25.41       21.53      1.21 o 
   8  14   4       12.99        4.68      0.77 o 
  -7 -13   5       15.09       11.27      0.70 o 
  -6 -13   5       13.33       12.61      0.71 o 
  -5 -13   5       22.24       15.84      0.77 o 
 -10 -12   5      789.86      780.83      3.99 o 
  -9 -12   5       88.60       75.97      4.75 o 
  -8 -12   5      443.66      421.84     35.97 o 
  -7 -12   5        2.90        4.98      0.80 o 
  -6 -12   5        8.92        5.48      0.84 o 
  -5 -12   5        0.02        0.39      0.51 o 
  -4 -12   5        5.44        4.71      0.59 o 
  -3 -12   5       21.39       19.80      0.78 o 
  -2 -12   5       79.37       79.30      1.23 o 
  -1 -12   5      179.84      197.13      3.06 o 
   0 -12   5       24.67       17.55      1.05 o 
 -11 -11   5        5.66        4.57      0.63 o 
 -10 -11   5       78.16       81.68      5.03 o 
  -9 -11   5       24.78       27.36      0.86 o 
  -8 -11   5       12.82        9.69      0.67 o 
  -7 -11   5      227.29      236.07      4.27 o 
  -6 -11   5        3.86        2.15      0.53 o 
  -5 -11   5       43.27       38.74      1.20 o 
  -4 -11   5      212.51      246.84      2.70 o 
  -3 -11   5      342.02      301.80      2.93 o 
  -2 -11   5       43.19       48.14      1.24 o 
  -1 -11   5        0.26        0.43      0.53 o 
   0 -11   5       32.01       26.46      1.56 o 
   1 -11   5      162.28      183.12      3.14 o 
   2 -11   5      135.84      137.04      2.35 o 
 -12 -10   5        0.49        0.79      0.54 o 
 -11 -10   5        0.65        0.35      0.65 o 
 -10 -10   5      218.24      227.44      2.90 o 
  -9 -10   5      125.16      111.39      1.68 o 
  -8 -10   5      363.34      359.14      4.42 o 
  -7 -10   5     1771.12     1798.20     35.02 o 
  -6 -10   5       14.39       12.57      0.79 o 
  -5 -10   5      239.16      206.07      2.59 o 
  -4 -10   5        1.20        0.01      0.68 o 
  -3 -10   5       29.50       26.57      1.63 o 
  -2 -10   5      705.48      708.29     13.29 o 
  -1 -10   5      480.07      493.27      9.89 o 
   0 -10   5       52.21       52.25      1.26 o 
   1 -10   5       64.44       65.53      2.41 o 
   2 -10   5      105.11      102.68      2.59 o 
   3 -10   5      230.45      228.98      3.27 o 
   4 -10   5        8.47        6.96      0.70 o 
 -13  -9   5        3.41        3.75      0.47 o 
 -12  -9   5       33.64       33.46      1.18 o 
 -11  -9   5        0.06        0.06      0.73 o 
 -10  -9   5       53.54       63.76      1.94 o 
  -9  -9   5      111.55      115.00      1.77 o 
  -8  -9   5       13.97       12.76      0.83 o 
  -7  -9   5       68.56       60.44      5.33 o 
  -6  -9   5      398.48      351.46     16.42 o 
  -5  -9   5      445.54      475.01      4.24 o 
  -4  -9   5      372.38      384.82      5.06 o 
  -3  -9   5        0.32        1.06      1.12 o 
  -2  -9   5        3.76        1.00      0.67 o 
  -1  -9   5       15.24       17.42      0.95 o 
   0  -9   5     1032.64      966.44      4.27 o 
   1  -9   5        2.33        2.10      0.50 o 
   2  -9   5      510.76      508.40      6.87 o 
   3  -9   5       62.85       66.85      1.59 o 
   4  -9   5       44.83       46.82      1.07 o 
   5  -9   5        0.06        1.21      0.57 o 
 -13  -8   5       85.70       87.24     10.12 o 
 -12  -8   5      113.31      119.03      1.61 o 
 -11  -8   5       12.84       13.87      1.12 o 
 -10  -8   5       28.06       24.94      1.45 o 
  -9  -8   5       18.23       17.73      0.97 o 
  -8  -8   5      197.70      196.68      3.37 o 
  -7  -8   5      354.21      349.69      9.72 o 
  -6  -8   5       45.53       45.75      3.79 o 
  -5  -8   5       26.40       15.46      1.22 o 
  -4  -8   5       31.49       35.01      1.21 o 
  -3  -8   5      826.44      846.50      7.30 o 
  -2  -8   5      117.16      119.72      2.03 o 
  -1  -8   5      902.55      889.04      4.16 o 
   0  -8   5       69.29       72.88      1.73 o 
   1  -8   5      339.02      346.32      2.30 o 
   2  -8   5       50.02       49.13      0.96 o 
   3  -8   5       86.85       81.04      1.46 o 
   4  -8   5      268.77      274.31      2.71 o 
   5  -8   5       62.74       66.77      1.12 o 
   6  -8   5      487.16      435.11      3.50 o 
 -13  -7   5      443.44      372.51    233.88 o 
 -12  -7   5        0.87        2.35      0.52 o 
 -11  -7   5      537.38      531.88     10.39 o 
 -10  -7   5       79.81       84.73      2.30 o 
  -9  -7   5      649.67      645.09      5.93 o 
  -8  -7   5      152.95      156.76      6.82 o 
  -7  -7   5      631.63      629.56     12.82 o 
  -6  -7   5      478.59      438.24     10.09 o 
  -5  -7   5     1170.45     1052.76     14.56 o 
  -4  -7   5      102.97      127.45      2.66 o 
  -3  -7   5     1361.10     1385.14     10.19 o 
  -2  -7   5      225.36      235.26      2.23 o 
  -1  -7   5       82.37       75.98      1.37 o 
   0  -7   5        1.17        2.69      0.56 o 
   1  -7   5      304.64      289.03      2.08 o 
   2  -7   5       70.49       65.89      1.23 o 
   3  -7   5      409.42      383.11      3.07 o 
   4  -7   5       97.37       94.57      2.11 o 
   5  -7   5        0.00        0.71      0.57 o 
   6  -7   5      284.66      285.40      3.55 o 
   7  -7   5     1271.52      888.72    644.22 o 
 -14  -6   5       26.99       36.65      1.12 o 
 -13  -6   5        8.55        9.37      0.97 o 
 -12  -6   5      218.68      246.38      4.35 o 
 -11  -6   5       46.76       49.27      1.32 o 
 -10  -6   5      197.92      198.79      3.22 o 
  -9  -6   5      127.35      117.86      5.10 o 
  -8  -6   5        0.18        3.18      4.37 o 
  -7  -6   5       71.60       71.39      5.69 o 
  -6  -6   5       28.03       35.15      3.25 o 
  -5  -6   5        1.42        2.01      1.64 o 
  -4  -6   5       23.86       28.19      2.54 o 
  -3  -6   5      823.22      785.73      9.57 o 
  -2  -6   5      326.02      362.92      2.19 o 
  -1  -6   5       57.40       57.32      0.95 o 
   0  -6   5     1286.11     1327.96      5.12 o 
   1  -6   5     3258.25     3013.34     27.41 o 
   2  -6   5       40.26       34.29      0.91 o 
   3  -6   5       24.43       19.21      0.74 o 
   4  -6   5      290.33      303.18      2.72 o 
   5  -6   5       36.35       36.94      1.02 o 
   6  -6   5       86.97       84.65      1.38 o 
   7  -6   5       47.24       55.64      0.95 o 
   8  -6   5       66.59       62.09     10.66 o 
 -14  -5   5        0.14        0.37      0.52 o 
 -13  -5   5        2.96        8.08      1.02 o 
 -12  -5   5      170.36      172.09      3.26 o 
 -11  -5   5      157.76      172.39      2.72 o 
 -10  -5   5       29.40       31.58      1.31 o 
  -9  -5   5      979.69      955.42     32.01 o 
  -8  -5   5      745.89      676.15     24.81 o 
  -7  -5   5      473.36      431.99      5.17 o 
  -6  -5   5       75.74       76.46      4.31 o 
  -5  -5   5       67.37       62.73      1.52 o 
  -4  -5   5      154.95      142.63      4.95 o 
  -3  -5   5     1891.80     1939.46     16.15 o 
  -2  -5   5       86.07       87.27      1.75 o 
  -1  -5   5      105.11      111.03      1.71 o 
   0  -5   5      512.10      498.95      3.10 o 
   1  -5   5      242.47      253.11      2.22 o 
   2  -5   5      268.81      272.36      1.67 o 
   3  -5   5      158.02      177.44      2.03 o 
   4  -5   5        5.20        5.26      0.65 o 
   5  -5   5       95.43       80.80      1.34 o 
   6  -5   5      293.31      274.32      2.37 o 
   7  -5   5     1344.92     1403.15      7.95 o 
   8  -5   5       14.75       16.47      0.97 o 
   9  -5   5       22.55       23.28      0.83 o 
 -14  -4   5       22.99       30.65      1.14 o 
 -13  -4   5       27.84       31.37      1.48 o 
 -12  -4   5      141.93      144.48      7.67 o 
 -11  -4   5        0.40        0.55      2.04 o 
 -10  -4   5       40.95       32.54      1.46 o 
  -9  -4   5       47.46       40.98      1.28 o 
  -8  -4   5      138.07      117.39     11.21 o 
  -7  -4   5      636.89      616.83      7.61 o 
  -6  -4   5       10.80        7.68      1.93 o 
  -5  -4   5       96.56       92.95      4.26 o 
  -4  -4   5       41.69       43.35      2.78 o 
  -3  -4   5      547.01      532.72      8.28 o 
  -2  -4   5     1490.60     1446.81     12.20 o 
  -1  -4   5      262.54      249.08      5.96 o 
   0  -4   5       60.98       70.54      2.94 o 
   1  -4   5        9.16       15.55      1.83 o 
   2  -4   5        0.91        0.62      0.35 o 
   3  -4   5      228.30      236.38      1.73 o 
   4  -4   5      174.58      187.33      1.67 o 
   5  -4   5        0.66        0.83      0.81 o 
   6  -4   5      281.87      259.84      2.20 o 
   7  -4   5       18.72       23.96      0.83 o 
   8  -4   5       45.46       50.14      1.28 o 
   9  -4   5       92.91       95.53      3.03 o 
  10  -4   5        0.89        1.08      0.50 o 
 -14  -3   5       68.31       72.82      1.54 o 
 -13  -3   5        0.12        1.88      0.98 o 
 -12  -3   5       21.07       12.77      1.09 o 
 -11  -3   5        5.77        6.51      2.21 o 
 -10  -3   5      155.02      155.54      4.20 o 
  -9  -3   5        0.00        1.16      0.56 o 
  -8  -3   5      276.79      258.35      5.87 o 
  -7  -3   5      103.93      118.03      2.79 o 
  -6  -3   5       18.55       18.13      2.42 o 
  -5  -3   5      237.95      210.70      6.17 o 
  -4  -3   5        4.16        5.11      1.35 o 
  -3  -3   5      384.20      431.15      7.30 o 
  -2  -3   5      743.49      695.35     41.95 o 
  -1  -3   5      556.79      624.00      9.46 o 
   0  -3   5      330.62      379.62     16.73 o 
   1  -3   5     1530.85     1600.21     13.84 o 
   2  -3   5       60.66       55.39      3.03 o 
   3  -3   5      327.87      356.33      2.99 o 
   4  -3   5      177.51      197.44      3.62 o 
   5  -3   5     1085.22     1096.18      7.90 o 
   6  -3   5      252.57      250.61      3.08 o 
   7  -3   5       95.02      101.40      1.43 o 
   8  -3   5      562.60      585.59      4.76 o 
   9  -3   5       43.09       47.49      1.68 o 
  10  -3   5      313.24      317.13      2.88 o 
  11  -3   5       14.08       13.16      0.71 o 
 -14  -2   5        0.35        1.02      0.48 o 
 -13  -2   5       17.37       25.60      1.05 o 
 -12  -2   5      208.67      271.80      4.73 o 
 -11  -2   5      164.53      153.49      5.69 o 
 -10  -2   5       41.12       28.52      2.21 o 
  -9  -2   5     1102.65     1038.41     32.82 o 
  -8  -2   5        1.10       -0.22      1.09 o 
  -7  -2   5      105.11      110.95      2.87 o 
  -6  -2   5        0.68        3.53      1.68 o 
  -5  -2   5       38.99       40.35      2.94 o 
  -4  -2   5      324.12      292.64      6.64 o 
  -3  -2   5     2637.90     2641.99     17.89 o 
  -2  -2   5       18.07       19.31      3.86 o 
  -1  -2   5      500.34      521.81     11.82 o 
   0  -2   5     1663.78     1717.77     18.15 o 
   1  -2   5       11.46       13.74      2.13 o 
   2  -2   5     5900.78     6149.64     27.95 o 
   3  -2   5      177.89      204.73      5.76 o 
   4  -2   5       31.11       41.91      1.47 o 
   5  -2   5       13.82        7.82      0.57 o 
   6  -2   5      436.54      434.93      7.44 o 
   7  -2   5       47.88       46.70      1.07 o 
   8  -2   5     1226.68     1202.97     31.05 o 
   9  -2   5      361.88      336.10      3.69 o 
  10  -2   5        2.27        1.74      0.72 o 
  11  -2   5       21.68       26.72      0.92 o 
 -13  -1   5      136.86      159.14      7.56 o 
 -12  -1   5        0.35        0.71      0.75 o 
 -11  -1   5       81.56      100.67      4.89 o 
 -10  -1   5      146.97      118.04      5.31 o 
  -9  -1   5      121.93       88.64      3.29 o 
  -8  -1   5       31.10       22.98      1.80 o 
  -7  -1   5      162.92      168.87      3.66 o 
  -6  -1   5     1669.84     1733.21     18.48 o 
  -5  -1   5     2393.68     2590.92     20.75 o 
  -4  -1   5      236.99      221.25      5.76 o 
  -3  -1   5       28.52       19.24      1.75 o 
  -2  -1   5      278.64      231.24     22.46 o 
  -1  -1   5     1136.24     1104.17     24.63 o 
   0  -1   5      604.47      600.04     14.62 o 
   1  -1   5      923.27      971.06      5.55 o 
   2  -1   5    10645.82    10747.27    136.76 o 
   3  -1   5      180.19      189.87      5.14 o 
   4  -1   5       41.02       36.74      2.65 o 
   5  -1   5        3.28        3.40      0.55 o 
   6  -1   5       28.69       27.29      0.62 o 
   7  -1   5      340.36      350.25      4.44 o 
   8  -1   5      390.70      373.44      4.41 o 
   9  -1   5      132.56      136.86      3.08 o 
  10  -1   5        0.44        0.49      0.97 o 
  11  -1   5       31.24       38.96      1.23 o 
  12  -1   5        0.26        1.16      0.69 o 
 -13   0   5       50.48       44.87      1.01 o 
 -12   0   5       13.88       14.28      0.95 o 
 -11   0   5        4.33        3.16      0.84 o 
 -10   0   5      300.06      291.87      8.00 o 
  -9   0   5        0.41       -0.94      1.90 o 
  -8   0   5      439.85      388.80     41.12 o 
  -7   0   5       34.65       33.78      2.84 o 
  -6   0   5      152.96      139.49      5.40 o 
  -5   0   5      126.95      107.05      4.39 o 
  -4   0   5     1290.88     1273.93     13.46 o 
  -3   0   5       50.16       66.42      2.99 o 
  -2   0   5      305.82      335.48      5.79 o 
  -1   0   5     4323.97     4647.27     78.42 o 
   0   0   5      862.46      959.96      7.87 o 
   1   0   5     1991.58     1832.21     11.83 o 
   2   0   5        4.95        6.94      1.25 o 
   3   0   5        9.25       12.65      1.63 o 
   4   0   5     1059.03     1038.74     12.34 o 
   5   0   5      318.13      324.61      7.54 o 
   6   0   5        5.22       11.45      0.54 o 
   7   0   5     1276.52     1313.24      6.46 o 
   8   0   5      499.77      491.41      3.25 o 
   9   0   5        4.48        2.90      0.99 o 
  10   0   5       13.76       11.14      1.41 o 
  11   0   5        3.28        4.00      0.99 o 
  12   0   5       39.52       35.94      1.11 o 
 -13   1   5        3.03        7.50      1.10 o 
 -12   1   5        0.16        0.57      0.44 o 
 -11   1   5       33.42       31.84      2.79 o 
 -10   1   5       35.01       33.99      3.50 o 
  -9   1   5        5.23        5.41      2.56 o 
  -8   1   5     5488.34     4205.71    314.84 o 
  -7   1   5        2.53        2.80      1.23 o 
  -6   1   5       77.92       83.75      4.14 o 
  -5   1   5      994.33      957.49     12.69 o 
  -4   1   5       62.16       59.10      3.12 o 
  -3   1   5      763.85      864.27     10.43 o 
  -2   1   5       83.56       92.82      3.52 o 
  -1   1   5     2285.48     2104.14     10.92 o 
   0   1   5      123.58      118.12      2.46 o 
   1   1   5       14.08        9.78      0.80 o 
   2   1   5     2505.78     2419.26      9.21 o 
   3   1   5     4317.81     3675.89    136.23 o 
   4   1   5        0.40        1.44      1.26 o 
   5   1   5       24.81       19.50      1.93 o 
   6   1   5     3026.16     2991.92     23.59 o 
   7   1   5      168.18      188.59      2.19 o 
   8   1   5      609.16      601.82      5.42 o 
   9   1   5       82.23       78.46      2.19 o 
  10   1   5      181.30      186.70      3.64 o 
  11   1   5       28.49       25.16      1.56 o 
  12   1   5        0.01       -0.04      0.81 o 
  13   1   5        4.67        3.79      0.54 o 
 -12   2   5       26.30       24.95      2.49 o 
 -11   2   5       14.11       10.08      1.24 o 
 -10   2   5        0.36        0.32      1.79 o 
  -9   2   5      290.41      276.00      7.84 o 
  -8   2   5       43.87       38.93      3.63 o 
  -7   2   5        4.42        5.91      1.58 o 
  -6   2   5       73.44       76.91      3.16 o 
  -5   2   5      585.14      523.44      9.59 o 
  -4   2   5      375.27      373.78      7.59 o 
  -3   2   5      364.92      383.41      4.45 o 
  -2   2   5      123.25       93.89      2.68 o 
  -1   2   5      778.66      713.06      6.89 o 
   0   2   5     2257.56     2072.21     11.04 o 
   1   2   5     2274.77     2190.08     10.78 o 
   2   2   5     2502.65     2350.28     10.77 o 
   3   2   5     2077.08     2113.45      9.72 o 
   4   2   5      131.11      164.32      2.28 o 
   5   2   5     1135.42     1206.66     13.41 o 
   6   2   5      122.75      146.72      5.16 o 
   7   2   5      268.01      279.93      5.17 o 
   8   2   5      214.57      241.49      2.46 o 
   9   2   5       95.83       95.19      4.12 o 
  10   2   5      958.44      967.89      8.22 o 
  11   2   5       26.46       19.86      1.53 o 
  12   2   5       12.89       12.59      1.23 o 
  13   2   5       26.04       35.03      1.30 o 
 -12   3   5      425.30      501.06      5.91 o 
 -11   3   5       68.49       67.63      2.52 o 
 -10   3   5      691.18      706.86      6.89 o 
  -9   3   5      413.22      420.39      5.77 o 
  -8   3   5     1639.23     1511.51     17.71 o 
  -7   3   5       17.80       24.68      2.01 o 
  -6   3   5        9.82        8.86      0.95 o 
  -5   3   5       25.65       20.16      4.92 o 
  -4   3   5       21.86       23.89      2.54 o 
  -3   3   5     2334.93     2423.59     14.84 o 
  -2   3   5     6541.32     6119.53     89.33 o 
  -1   3   5        0.24        4.73      0.92 o 
   0   3   5      147.60      140.19      3.24 o 
   1   3   5      882.02      854.03      7.59 o 
   2   3   5       39.02       36.38      1.64 o 
   3   3   5      349.47      329.78      4.59 o 
   4   3   5       32.27       33.96      1.57 o 
   5   3   5     1722.87     1721.85      8.47 o 
   6   3   5       20.61       25.13      2.38 o 
   7   3   5      695.20      753.43      6.77 o 
   8   3   5     4699.72     4652.29     21.34 o 
   9   3   5     2661.43     2689.94      8.48 o 
  10   3   5       55.70       55.43      2.26 o 
  11   3   5      901.33      901.88      7.87 o 
  12   3   5        1.07        3.45      1.03 o 
  13   3   5      138.96      134.51      2.51 o 
 -11   4   5       29.78       25.51      3.20 o 
 -10   4   5      238.42      249.86      3.80 o 
  -9   4   5      692.20      669.27      6.80 o 
  -8   4   5       83.64       83.80      2.42 o 
  -7   4   5      149.95      130.87      3.77 o 
  -6   4   5      308.91      293.58      5.26 o 
  -5   4   5      133.47      132.51      2.88 o 
  -4   4   5     2641.04     2689.39     21.28 o 
  -3   4   5     2035.18     2110.40     14.58 o 
  -2   4   5     1028.31     1004.92      9.75 o 
  -1   4   5      453.70      521.52      6.87 o 
   0   4   5     2016.33     1960.06     12.82 o 
   1   4   5       33.99       38.52      1.96 o 
   2   4   5       17.78       18.59      1.47 o 
   3   4   5       17.57       16.41      1.33 o 
   4   4   5       37.12       62.13      2.41 o 
   5   4   5       47.61       46.31      2.06 o 
   6   4   5      530.35      507.54      4.17 o 
   7   4   5     1252.59     1262.30     12.92 o 
   8   4   5      910.65      915.30      6.68 o 
   9   4   5      657.63      658.63      4.47 o 
  10   4   5       63.96       62.00      1.54 o 
  11   4   5      113.27      111.22      3.03 o 
  12   4   5        1.51        3.23      1.11 o 
  13   4   5      296.82      278.69      3.72 o 
  14   4   5        5.14        1.95      0.62 o 
 -11   5   5       34.81       35.87      1.70 o 
 -10   5   5       18.06       25.96      2.45 o 
  -9   5   5        3.41        4.65      0.90 o 
  -8   5   5        8.92       10.82      1.15 o 
  -7   5   5       21.90       25.44      1.68 o 
  -6   5   5       12.24       16.11      2.24 o 
  -5   5   5       64.07       46.88      1.05 o 
  -4   5   5      339.93      323.28      4.31 o 
  -3   5   5        7.87        6.29      0.53 o 
  -2   5   5     2873.89     3006.86     18.01 o 
  -1   5   5      941.57      932.92      9.86 o 
   0   5   5      994.08     1063.91     10.38 o 
   1   5   5      272.89      277.62      5.29 o 
   2   5   5      182.78      184.56      4.38 o 
   3   5   5     1050.48      986.02     10.06 o 
   4   5   5      408.50      410.77      6.59 o 
   5   5   5        0.64        1.31      0.94 o 
   6   5   5        0.73        0.99      0.51 o 
   7   5   5       48.07       47.03      0.82 o 
   8   5   5     1121.57     1118.36      5.30 o 
   9   5   5       51.07       50.13      1.01 o 
  10   5   5      163.74      159.14      2.64 o 
  11   5   5        1.19        1.57      1.24 o 
  12   5   5      144.55      125.21      3.01 o 
  13   5   5      413.00      487.38      5.06 o 
  14   5   5      237.36      264.20      2.98 o 
 -10   6   5        1.51        1.90      0.70 o 
  -9   6   5       10.58        9.97      0.85 o 
  -8   6   5       36.40       40.46      1.51 o 
  -7   6   5      638.14      663.10      7.36 o 
  -6   6   5       55.53       53.45      2.69 o 
  -5   6   5       36.23       39.46      1.14 o 
  -4   6   5       64.70       79.37      1.85 o 
  -3   6   5     1102.02     1175.26      5.07 o 
  -2   6   5     1117.09     1210.17     10.59 o 
  -1   6   5       30.62       36.01      0.94 o 
   0   6   5       75.05       62.40      2.91 o 
   1   6   5      607.94      665.57      8.95 o 
   2   6   5      155.72      164.90      4.58 o 
   3   6   5     1372.14     1459.75     13.47 o 
   4   6   5       88.02       76.01      3.22 o 
   5   6   5        7.01        6.09      0.80 o 
   6   6   5       13.18        9.12      0.67 o 
   7   6   5      554.60      503.64      3.70 o 
   8   6   5       11.72       14.54      1.40 o 
   9   6   5        4.58        6.53      0.68 o 
  10   6   5      702.35      718.78      7.98 o 
  11   6   5      131.91      142.13      2.56 o 
  12   6   5       32.81       34.78      1.84 o 
  13   6   5      117.07      129.33      2.72 o 
  14   6   5        4.41        8.32      0.83 o 
  -9   7   5        4.54        3.46      1.04 o 
  -8   7   5      235.99      275.85      4.14 o 
  -7   7   5       31.80       29.14      1.38 o 
  -6   7   5      318.65      332.22      4.33 o 
  -5   7   5        3.17        2.43      0.98 o 
  -4   7   5        3.23        4.29      0.59 o 
  -3   7   5        5.56        6.88      0.56 o 
  -2   7   5     1987.93     1964.70     11.37 o 
  -1   7   5     1543.44     1554.16      6.68 o 
   0   7   5      965.66     1020.12     12.23 o 
   1   7   5      140.45      133.98      1.71 o 
   2   7   5       51.32       46.05      1.49 o 
   3   7   5      744.11      704.83      4.49 o 
   4   7   5       37.43       44.03      1.86 o 
   5   7   5       16.89       17.16      0.66 o 
   6   7   5       67.22       71.33      1.89 o 
   7   7   5      216.88      221.77      2.33 o 
   8   7   5       19.94       20.80      0.79 o 
   9   7   5      383.04      378.40      3.52 o 
  10   7   5        0.00        1.10      0.62 o 
  11   7   5      624.51      602.32      3.79 o 
  12   7   5        4.85        3.97      0.63 o 
  13   7   5      100.26       93.33      2.32 o 
  14   7   5       30.15       28.06      1.13 o 
  -8   8   5       75.82       79.87      4.70 o 
  -7   8   5      393.20      420.65     10.82 o 
  -6   8   5      674.99      728.59      5.24 o 
  -5   8   5      322.88      347.66      4.83 o 
  -4   8   5        9.80       10.83      1.07 o 
  -3   8   5      198.76      207.00      5.46 o 
  -2   8   5      192.93      191.92      2.15 o 
  -1   8   5      647.41      677.87      5.10 o 
   0   8   5      548.39      523.20     13.21 o 
   1   8   5        2.80        6.17      3.09 o 
   2   8   5      591.06      604.41      5.99 o 
   3   8   5      158.39      175.45      2.15 o 
   4   8   5        0.01        1.75      0.75 o 
   5   8   5      154.12      163.60      1.79 o 
   6   8   5      186.33      167.19      1.90 o 
   7   8   5       25.13       23.27      0.89 o 
   8   8   5      671.82      643.92      4.21 o 
   9   8   5     1131.73     1088.08     11.21 o 
  10   8   5       95.93      102.12      3.40 o 
  11   8   5      184.37      197.74      3.84 o 
  12   8   5        0.12        0.18      0.69 o 
  13   8   5       20.89       22.21      1.27 o 
  14   8   5        8.09        5.32      0.70 o 
  -7   9   5        9.13       10.25      1.41 o 
  -6   9   5        3.72        1.84      1.46 o 
  -5   9   5     1477.94     1628.88     16.55 o 
  -4   9   5       68.72       62.35      2.29 o 
  -3   9   5      663.52      685.52     10.06 o 
  -2   9   5      334.54      320.70      3.68 o 
  -1   9   5      448.30      453.64      4.74 o 
   0   9   5        0.08        0.70      0.71 o 
   1   9   5      636.73      600.49     27.95 o 
   2   9   5      174.49      186.02      2.51 o 
   3   9   5       96.61       92.20      1.59 o 
   4   9   5      313.91      273.61      3.47 o 
   5   9   5       53.49       43.98      1.11 o 
   6   9   5        4.86        8.36      0.68 o 
   7   9   5       20.19       20.88      0.92 o 
   8   9   5        7.62        6.99      0.75 o 
   9   9   5     1112.98     1116.73      5.69 o 
  10   9   5      685.13      701.00     11.08 o 
  11   9   5      303.75      305.35      4.28 o 
  12   9   5      158.13      165.01      1.81 o 
  13   9   5       21.97       20.53      1.16 o 
  -6  10   5       82.26       95.74      2.84 o 
  -5  10   5       34.10       26.58      2.21 o 
  -4  10   5      204.03      238.64      5.63 o 
  -3  10   5      120.69      131.49      4.46 o 
  -2  10   5       32.36       39.04      2.17 o 
  -1  10   5     2182.83     2188.92     14.54 o 
   0  10   5        7.35        8.82      0.93 o 
   1  10   5     1736.07     1676.09      8.68 o 
   2  10   5        6.72        2.63      0.65 o 
   3  10   5       89.56       94.07      1.68 o 
   4  10   5       42.61       31.65      2.24 o 
   5  10   5      106.72       98.73      1.52 o 
   6  10   5        5.47        6.17      0.82 o 
   7  10   5       36.13       32.94      1.03 o 
   8  10   5        1.49        1.13      0.65 o 
   9  10   5        3.90        5.37      0.82 o 
  10  10   5      199.57      196.43      6.23 o 
  11  10   5      329.05      328.74      2.83 o 
  12  10   5        0.54        0.07      0.45 o 
  13  10   5        2.93        2.09      0.63 o 
  -5  11   5       88.55      104.50      2.83 o 
  -4  11   5       87.53       96.61      3.23 o 
  -3  11   5        0.00        0.05      1.55 o 
  -2  11   5      213.60      235.09      5.56 o 
  -1  11   5     1862.67     1869.53      8.71 o 
   0  11   5        5.07       10.14      1.06 o 
   1  11   5      107.67       92.91      2.18 o 
   2  11   5      311.23      288.64      4.76 o 
   3  11   5       26.22       31.90      1.94 o 
   4  11   5       21.77       37.67      1.60 o 
   5  11   5       95.85       96.95      2.49 o 
   6  11   5        5.23       11.72      0.78 o 
   7  11   5      441.74      455.07      3.49 o 
   8  11   5       65.17       74.57      1.53 o 
   9  11   5      271.55      266.98      6.67 o 
  10  11   5       79.78       84.56      1.84 o 
  11  11   5      114.67      119.04      1.66 o 
  12  11   5        6.04        7.10      0.44 o 
  -3  12   5       33.53       35.15      1.91 o 
  -2  12   5       59.24       66.76      2.75 o 
  -1  12   5      290.83      314.50      4.80 o 
   0  12   5      108.57       93.49      2.00 o 
   1  12   5        0.01        1.12      0.84 o 
   2  12   5       71.78       68.75      1.85 o 
   3  12   5       81.94       79.68      2.58 o 
   4  12   5      801.50      825.27     13.73 o 
   5  12   5       47.10       49.20      1.42 o 
   6  12   5        9.32       20.38      1.06 o 
   7  12   5      772.89      818.03      4.36 o 
   8  12   5       73.86       97.48      1.59 o 
   9  12   5       18.55       20.91      1.24 o 
  10  12   5       82.97       71.44      1.98 o 
  11  12   5      364.43      399.37      3.90 o 
  -1  13   5       78.96       83.61      2.39 o 
   0  13   5      187.85      196.46      9.62 o 
   1  13   5       26.77       25.75      1.43 o 
   2  13   5        6.09       10.05      1.20 o 
   3  13   5        0.13        0.53      0.98 o 
   4  13   5        7.98        4.31      1.10 o 
   5  13   5       28.23       34.35      1.77 o 
   6  13   5        3.44        1.81      1.03 o 
   7  13   5       38.48       41.38      1.18 o 
   8  13   5       20.59       27.07      0.87 o 
   9  13   5        7.31        5.81      0.46 o 
  10  13   5      479.80      500.45      3.74 o 
   2  14   5      126.14      146.55      2.53 o 
   3  14   5        1.11        1.22      0.80 o 
   4  14   5       10.08       14.45      1.15 o 
   5  14   5        5.27        1.91      0.88 o 
   6  14   5        8.83       16.73      1.22 o 
   7  14   5       24.93       29.20      1.35 o 
   8  14   5        4.31        6.01      0.82 o 
  -9 -12   6        5.94        6.50      0.49 o 
  -8 -12   6        0.06        1.29      0.32 o 
  -7 -12   6       48.80       50.04      1.38 o 
  -6 -12   6       31.18       22.18      1.06 o 
  -5 -12   6       14.71       21.11      1.04 o 
  -4 -12   6       18.93       17.43      0.91 o 
  -3 -12   6        4.99        3.16      0.47 o 
  -2 -12   6      108.30      120.12      4.42 o 
  -1 -12   6       43.59       42.28      1.37 o 
 -10 -11   6      115.29      128.15      1.95 o 
  -9 -11   6       36.59       33.81      0.83 o 
  -8 -11   6       76.95       81.56      1.29 o 
  -7 -11   6        9.78       12.98      0.75 o 
  -6 -11   6      278.50      246.83     10.25 o 
  -5 -11   6      294.11      330.48      2.86 o 
  -4 -11   6        4.25        2.46      0.63 o 
  -3 -11   6       22.33       17.58      0.86 o 
  -2 -11   6       58.02       49.22      1.17 o 
  -1 -11   6       35.10       38.58      1.84 o 
   0 -11   6        6.99        3.48      0.95 o 
   1 -11   6        4.62        4.90      0.89 o 
 -11 -10   6        0.41        0.46      0.57 o 
 -10 -10   6      138.26      135.48      2.36 o 
  -9 -10   6       41.72       42.51      1.05 o 
  -8 -10   6      164.43      166.67      2.02 o 
  -7 -10   6      212.32      201.21      4.34 o 
  -6 -10   6       12.42       14.51      0.82 o 
  -5 -10   6       32.29       20.74      0.75 o 
  -4 -10   6      384.73      413.05      3.94 o 
  -3 -10   6       51.91       58.04      1.50 o 
  -2 -10   6        0.21        1.49      0.71 o 
  -1 -10   6       17.79       14.08      0.85 o 
   0 -10   6      101.11       97.07      3.44 o 
   1 -10   6      565.73      544.84      5.86 o 
   2 -10   6       83.19       92.30      2.35 o 
   3 -10   6       97.99      106.82      2.02 o 
 -12  -9   6       17.96       16.01      0.86 o 
 -11  -9   6        7.68       10.18      0.94 o 
 -10  -9   6       30.46       30.38      1.43 o 
  -9  -9   6      153.05      154.43      2.15 o 
  -8  -9   6        6.45        9.56      2.35 o 
  -7  -9   6       48.24       53.10      1.33 o 
  -6  -9   6      250.00      265.09      3.96 o 
  -5  -9   6      274.25      237.77      3.80 o 
  -4  -9   6      209.86      205.52      3.11 o 
  -3  -9   6       18.62       15.69      1.01 o 
  -2  -9   6       69.22       76.54      1.72 o 
  -1  -9   6       39.46       35.03      1.24 o 
   0  -9   6       82.12       78.94      1.33 o 
   1  -9   6      506.22      500.00      5.10 o 
   2  -9   6       18.02       14.94      0.93 o 
   3  -9   6      248.94      240.15      2.39 o 
   4  -9   6       81.04       80.50      1.91 o 
 -13  -8   6      412.41      367.23      2.60 o 
 -12  -8   6        9.93        8.31      0.79 o 
 -11  -8   6        0.54        0.64      0.76 o 
 -10  -8   6      100.25      110.96      2.50 o 
  -9  -8   6      962.78     1012.04     31.37 o 
  -8  -8   6      615.30      617.27      5.54 o 
  -7  -8   6       19.28       20.39      1.30 o 
  -6  -8   6       66.55       74.47      2.63 o 
  -5  -8   6      614.55      599.09     19.93 o 
  -4  -8   6      403.35      337.32      8.14 o 
  -3  -8   6     1707.54     1668.00      7.19 o 
  -2  -8   6      206.63      181.33      2.48 o 
  -1  -8   6       53.05       50.64      1.25 o 
   0  -8   6        2.66        6.04      0.80 o 
   1  -8   6      811.70      784.43      5.22 o 
   2  -8   6        0.25        0.80      0.45 o 
   3  -8   6      110.72      107.74      1.90 o 
   4  -8   6      351.30      354.03      4.92 o 
   5  -8   6        0.38        0.87      0.53 o 
   6  -8   6        0.07        1.32      0.50 o 
 -13  -7   6       69.64       79.60      1.61 o 
 -12  -7   6      143.14      152.22      2.17 o 
 -11  -7   6      260.26      263.27      3.31 o 
 -10  -7   6       23.28       24.62      1.40 o 
  -9  -7   6       38.48       35.02      1.63 o 
  -8  -7   6      125.98      134.06      2.10 o 
  -7  -7   6      137.18      138.27      6.94 o 
  -6  -7   6       20.98       20.44      1.67 o 
  -5  -7   6      150.90      140.79      2.82 o 
  -4  -7   6      394.10      403.13      3.26 o 
  -3  -7   6      125.12      125.67      2.78 o 
  -2  -7   6        0.01        0.23      0.55 o 
  -1  -7   6     1089.64     1101.49      7.12 o 
   0  -7   6        0.07        0.84      0.66 o 
   1  -7   6       22.86       22.07      0.98 o 
   2  -7   6      379.24      388.81      6.03 o 
   3  -7   6       43.56       37.93      0.86 o 
   4  -7   6       21.72       20.79      0.93 o 
   5  -7   6      344.74      324.60      3.63 o 
   6  -7   6      110.82      116.77      3.15 o 
   7  -7   6      353.98      170.04      1.92 o 
 -13  -6   6       11.66       12.39      0.95 o 
 -12  -6   6        4.32        7.31      0.60 o 
 -11  -6   6        1.94        2.92      0.82 o 
 -10  -6   6      822.19      838.77     16.30 o 
  -9  -6   6     1036.93     1009.56     11.00 o 
  -8  -6   6     2071.07     2104.05     12.61 o 
  -7  -6   6      186.17      196.03      3.31 o 
  -6  -6   6      344.58      337.74      9.11 o 
  -5  -6   6      657.05      624.33      4.78 o 
  -4  -6   6        0.20        3.53      0.50 o 
  -3  -6   6       13.59       12.76      0.54 o 
  -2  -6   6      261.58      251.14      2.01 o 
  -1  -6   6       31.74       33.99      1.10 o 
   0  -6   6      202.70      184.83      1.80 o 
   1  -6   6       21.16       25.95      0.71 o 
   2  -6   6        0.13        0.88      0.45 o 
   3  -6   6       91.56       87.24      2.07 o 
   4  -6   6      205.96      226.14      2.69 o 
   5  -6   6       18.74       22.24      0.85 o 
   6  -6   6       42.56       51.66      1.02 o 
   7  -6   6      521.88      491.70      2.93 o 
   8  -6   6        6.35        9.45      0.68 o 
 -13  -5   6      225.48      260.66      3.45 o 
 -12  -5   6      162.62      176.00      3.22 o 
 -11  -5   6      475.46      418.75     40.28 o 
 -10  -5   6      155.95      143.20      4.24 o 
  -9  -5   6     1219.45     1140.44     54.12 o 
  -8  -5   6      501.15      487.77      6.19 o 
  -7  -5   6      285.66      288.45      4.50 o 
  -6  -5   6       19.76       20.11      2.67 o 
  -5  -5   6      251.86      238.45      7.80 o 
  -4  -5   6      717.42      691.66      9.40 o 
  -3  -5   6      448.61      455.23      3.67 o 
  -2  -5   6      824.16      809.96      6.96 o 
  -1  -5   6        6.70       14.93      0.61 o 
   0  -5   6      992.62      902.46      7.72 o 
   1  -5   6       14.71        8.76      0.54 o 
   2  -5   6       27.34       41.62      0.83 o 
   3  -5   6       69.88       94.81      2.39 o 
   4  -5   6        0.25        0.45      0.40 o 
   5  -5   6       55.75       57.72      1.20 o 
   6  -5   6       12.76       13.36      0.74 o 
   7  -5   6      258.18      269.46      2.90 o 
   8  -5   6       38.94       42.90      1.62 o 
   9  -5   6       23.32       23.08      0.91 o 
 -14  -4   6      114.61      122.29      1.92 o 
 -13  -4   6       93.38      107.41      2.32 o 
 -12  -4   6       10.94       15.49      1.34 o 
 -11  -4   6      100.58      103.23      4.57 o 
 -10  -4   6      226.51      217.26     14.28 o 
  -9  -4   6     1485.10     1385.14     84.56 o 
  -8  -4   6      229.69      235.35     13.49 o 
  -7  -4   6      242.62      245.07      4.10 o 
  -6  -4   6       15.78       18.92      1.01 o 
  -5  -4   6      694.10      732.00     10.12 o 
  -4  -4   6      333.34      372.66      7.94 o 
  -3  -4   6      381.71      311.05      6.68 o 
  -2  -4   6      329.07      353.03      6.34 o 
  -1  -4   6     1393.73     1444.19      7.25 o 
   0  -4   6      248.46      231.83      1.97 o 
   1  -4   6     1312.48     1308.44      5.87 o 
   2  -4   6        0.09        1.41      0.36 o 
   3  -4   6      723.37      750.11     10.77 o 
   4  -4   6       15.02        9.30      0.59 o 
   5  -4   6      105.54      114.71      2.29 o 
   6  -4   6       46.89       51.54      1.12 o 
   7  -4   6      129.98      136.50      2.35 o 
   8  -4   6       79.78       73.90      1.75 o 
   9  -4   6       42.26       40.56      1.16 o 
  10  -4   6       46.27       44.41      1.06 o 
 -13  -3   6      195.25      213.56     17.81 o 
 -12  -3   6      247.13      293.24     15.96 o 
 -11  -3   6      277.09      263.50      7.15 o 
 -10  -3   6      896.38      811.47     12.02 o 
  -9  -3   6       34.40       40.19      2.42 o 
  -8  -3   6       27.74       23.43      1.83 o 
  -7  -3   6      346.33      280.76     10.65 o 
  -6  -3   6      436.74      489.29     13.24 o 
  -5  -3   6      816.55      878.20     13.07 o 
  -4  -3   6      227.03      229.85      6.27 o 
  -3  -3   6      292.30      352.82      7.06 o 
  -2  -3   6      351.22      377.92      6.48 o 
  -1  -3   6       12.67       21.68      1.23 o 
   0  -3   6        5.46       18.67      1.54 o 
   1  -3   6     1188.24     1219.54     12.71 o 
   2  -3   6        2.07        6.15      1.09 o 
   3  -3   6      614.37      695.15      3.60 o 
   4  -3   6     1694.04     1619.80     18.28 o 
   5  -3   6      187.97      186.12      1.80 o 
   6  -3   6      872.76      887.40      4.20 o 
   7  -3   6      242.80      229.94      2.09 o 
   8  -3   6      419.32      409.65      3.94 o 
   9  -3   6      575.61      561.09     10.29 o 
  10  -3   6       73.90       68.25      1.38 o 
 -13  -2   6       35.17       41.89      1.95 o 
 -12  -2   6       84.12       77.09      4.36 o 
 -11  -2   6      133.20      103.62      4.93 o 
 -10  -2   6        5.10        6.34      2.25 o 
  -9  -2   6      289.07      283.88      5.59 o 
  -8  -2   6      216.36      221.04     13.83 o 
  -7  -2   6        0.01        0.58      0.97 o 
  -6  -2   6      792.88      801.85     13.39 o 
  -5  -2   6       37.55       42.77      3.04 o 
  -4  -2   6      713.71      767.49     11.25 o 
  -3  -2   6      280.72      259.29      6.07 o 
  -2  -2   6        4.80        3.55      1.06 o 
  -1  -2   6      160.86      186.93      3.89 o 
   0  -2   6     1362.48     1498.49     21.44 o 
   1  -2   6       16.60       13.48      1.58 o 
   2  -2   6     3616.09     3987.18     23.75 o 
   3  -2   6      817.93      910.17      7.27 o 
   4  -2   6        0.44        0.03      0.31 o 
   5  -2   6       20.57       19.41      0.59 o 
   6  -2   6      159.86      158.73      1.60 o 
   7  -2   6      109.09      103.17      1.51 o 
   8  -2   6        2.10        1.97      0.83 o 
   9  -2   6       18.91       18.44      1.76 o 
  10  -2   6       80.37       73.56      1.59 o 
  11  -2   6        1.37       -0.68      1.77 o 
 -13  -1   6        1.33        4.67      1.20 o 
 -12  -1   6       49.98       44.28      2.44 o 
 -11  -1   6       11.23        7.56      2.67 o 
 -10  -1   6       67.50       50.23      3.89 o 
  -9  -1   6        0.84        0.66      3.22 o 
  -8  -1   6     1877.13     1692.06     12.63 o 
  -7  -1   6       91.38       73.08      3.26 o 
  -6  -1   6      171.43      170.75      6.27 o 
  -5  -1   6       88.72      106.14      4.65 o 
  -4  -1   6      970.12     1039.15     12.99 o 
  -3  -1   6     1198.98     1207.38     12.71 o 
  -2  -1   6     3578.28     3573.75     68.53 o 
  -1  -1   6      253.80      286.29      3.23 o 
   0  -1   6      146.82      160.29      2.48 o 
   1  -1   6      852.55      949.07     19.53 o 
   2  -1   6     3448.97     3527.51     20.95 o 
   3  -1   6      892.80      882.95     11.58 o 
   4  -1   6      662.18      712.23      7.15 o 
   5  -1   6        0.05        1.07      0.38 o 
   6  -1   6        0.39        2.22      0.60 o 
   7  -1   6      123.45      120.62      2.05 o 
   8  -1   6      483.32      488.16      5.12 o 
   9  -1   6     1629.44     1556.81      9.71 o 
  10  -1   6      471.39      433.80      6.02 o 
  11  -1   6        9.62       10.35      1.12 o 
  12  -1   6      121.90      127.48      1.76 o 
 -13   0   6       26.42       31.66      2.78 o 
 -12   0   6       19.90       33.24      1.99 o 
 -11   0   6       54.71       52.05      3.78 o 
 -10   0   6        1.14       -0.12      2.31 o 
  -9   0   6       64.81       48.51      6.46 o 
  -8   0   6       58.20       42.14      2.51 o 
  -7   0   6      472.82      438.45      6.79 o 
  -6   0   6      961.96      980.84      8.19 o 
  -5   0   6      565.44      540.48     10.11 o 
  -4   0   6      933.56      994.39     12.63 o 
  -3   0   6      497.33      543.21      8.70 o 
  -2   0   6      687.72      643.95      8.72 o 
  -1   0   6      152.18      145.41      3.82 o 
   0   0   6     3790.48     3748.74     97.93 o 
   1   0   6     1444.29     1537.49     70.09 o 
   2   0   6     6421.74     6843.11    196.76 o 
   3   0   6      113.80      122.30      4.24 o 
   4   0   6       21.70       19.95      2.00 o 
   5   0   6      260.99      282.15      5.21 o 
   6   0   6       14.03       19.38      0.76 o 
   7   0   6        0.50        3.08      1.60 o 
   8   0   6      972.44      977.73      9.92 o 
   9   0   6      244.16      236.75      2.46 o 
  10   0   6        4.44        6.52      1.21 o 
  11   0   6       17.30       19.21      1.08 o 
  12   0   6       70.32       65.75      3.67 o 
 -13   1   6       45.76       43.32      1.80 o 
 -12   1   6      274.54      303.23      2.77 o 
 -11   1   6       18.85       18.25      0.91 o 
 -10   1   6      144.14      146.34      6.04 o 
  -9   1   6       70.10       69.64      4.57 o 
  -8   1   6      224.31      153.18      9.72 o 
  -7   1   6      377.54      343.28     20.78 o 
  -6   1   6     3504.51     3266.52    136.85 o 
  -5   1   6     1308.33     1170.20     14.86 o 
  -4   1   6      891.64      874.36     12.06 o 
  -3   1   6     2347.10     2337.34     18.55 o 
  -2   1   6       77.03       66.20      1.87 o 
  -1   1   6      362.39      387.17      5.21 o 
   0   1   6      524.51      492.80      5.47 o 
   1   1   6     2128.42     2039.47     10.27 o 
   2   1   6     5373.48     5148.67    215.56 o 
   3   1   6      113.61       96.72      7.21 o 
   4   1   6     2363.61     2374.47     18.96 o 
   5   1   6      552.45      590.00     21.19 o 
   6   1   6      124.49      138.35      7.53 o 
   7   1   6        7.74        5.96      3.21 o 
   8   1   6     4028.63     3991.70     81.35 o 
   9   1   6       99.16      103.42      1.66 o 
  10   1   6      254.45      255.95      4.01 o 
  11   1   6        0.14        0.54      1.02 o 
  12   1   6       92.94       97.19      3.07 o 
  13   1   6       37.26       32.23      0.98 o 
 -12   2   6       36.92       36.83      2.15 o 
 -11   2   6       26.33       28.57      1.52 o 
 -10   2   6       10.44       13.13      1.45 o 
  -9   2   6      539.44      489.07     10.51 o 
  -8   2   6        2.70        1.98      2.65 o 
  -7   2   6     1561.01     1277.99     64.69 o 
  -6   2   6     2217.99     1845.14    139.97 o 
  -5   2   6      112.63      114.59      5.02 o 
  -4   2   6     1187.96     1157.26     14.15 o 
  -3   2   6     5804.64     5699.73    154.98 o 
  -2   2   6     1940.70     1887.81     12.62 o 
  -1   2   6      790.99      773.46      7.66 o 
   0   2   6       48.86       53.07      1.99 o 
   1   2   6     1120.09     1063.79      8.12 o 
   2   2   6     9605.22     9192.26     90.61 o 
   3   2   6      410.32      429.33      4.63 o 
   4   2   6       88.76       91.14      1.75 o 
   5   2   6     3499.36     3347.23     23.58 o 
   6   2   6       12.21       10.35      1.89 o 
   7   2   6     3153.41     2925.27      9.32 o 
   8   2   6      313.45      320.73      6.17 o 
   9   2   6       57.81       57.83      1.98 o 
  10   2   6       23.31       20.13      1.60 o 
  11   2   6       78.80       77.50      1.42 o 
  12   2   6        5.01        4.17      0.98 o 
  13   2   6       18.33       18.35      2.28 o 
 -12   3   6        0.83       -0.14      0.98 o 
 -11   3   6       75.60       73.25      2.23 o 
 -10   3   6       50.72       61.68      4.00 o 
  -9   3   6        0.17        0.70      1.18 o 
  -8   3   6     1365.58     1345.66     88.79 o 
  -7   3   6      744.73      777.58      6.89 o 
  -6   3   6       31.98       35.65      2.07 o 
  -5   3   6       91.96       72.29      3.66 o 
  -4   3   6      335.25      370.35     28.55 o 
  -3   3   6      368.80      375.69      6.31 o 
  -2   3   6     1759.65     1755.50     12.78 o 
  -1   3   6      320.23      294.55      5.09 o 
   0   3   6     1941.82     2040.95     12.72 o 
   1   3   6      310.76      322.55      4.93 o 
   2   3   6       10.08       20.90      1.35 o 
   3   3   6      176.86      175.20      3.49 o 
   4   3   6        0.90        0.71      0.63 o 
   5   3   6      861.27      893.42     13.12 o 
   6   3   6       96.42       99.98      4.74 o 
   7   3   6       10.45        3.68      0.61 o 
   8   3   6     2793.42     2764.60      9.35 o 
   9   3   6      479.49      429.27      4.83 o 
  10   3   6      569.77      582.94      6.46 o 
  11   3   6       18.72       22.11      1.65 o 
  12   3   6        5.08        3.94      1.03 o 
  13   3   6      963.70     1016.81      6.25 o 
 -11   4   6        2.97        3.78      1.34 o 
 -10   4   6        1.99        1.30      1.94 o 
  -9   4   6      489.37      460.74     17.04 o 
  -8   4   6       95.29      108.46      3.95 o 
  -7   4   6      856.52      909.29     17.37 o 
  -6   4   6     1003.55      983.50     29.40 o 
  -5   4   6        0.70        5.32      0.51 o 
  -4   4   6     1009.48     1115.62      7.39 o 
  -3   4   6      543.78      592.08      8.24 o 
  -2   4   6     6784.15     7008.04    108.79 o 
  -1   4   6     3701.70     3886.09     19.48 o 
   0   4   6        0.69        1.75      0.94 o 
   1   4   6       25.17       24.12      1.66 o 
   2   4   6        2.49        2.74      0.83 o 
   3   4   6      269.45      255.68      4.74 o 
   4   4   6      107.79      118.83      3.24 o 
   5   4   6      241.93      241.46      4.47 o 
   6   4   6        0.74        3.97      0.59 o 
   7   4   6     1578.14     1582.72      6.91 o 
   8   4   6       83.33       85.91      1.76 o 
   9   4   6        0.01       -0.03      0.54 o 
  10   4   6      618.10      624.74      6.73 o 
  11   4   6      203.84      223.08      4.05 o 
  12   4   6      143.29      152.59      3.12 o 
  13   4   6        0.66        1.05      0.81 o 
 -11   5   6        0.06        0.39      0.88 o 
 -10   5   6       61.20       54.45      4.17 o 
  -9   5   6      107.70      116.77      4.77 o 
  -8   5   6       10.03       11.58      1.15 o 
  -7   5   6      484.33      545.11     10.08 o 
  -6   5   6      330.13      367.59      6.27 o 
  -5   5   6       50.01       48.81      1.63 o 
  -4   5   6      445.58      420.09     10.05 o 
  -3   5   6       22.10       13.97      0.80 o 
  -2   5   6      142.25      174.66      3.80 o 
  -1   5   6      206.54      258.67      5.48 o 
   0   5   6      965.15      980.63     10.49 o 
   1   5   6      153.39      168.75      4.37 o 
   2   5   6       26.36       28.27      1.88 o 
   3   5   6        2.69        9.28      1.31 o 
   4   5   6      279.06      263.05      5.35 o 
   5   5   6      420.97      422.65     15.21 o 
   6   5   6      374.25      377.38      5.46 o 
   7   5   6        7.19        6.92      0.66 o 
   8   5   6      109.09      109.63      1.57 o 
   9   5   6     1368.60     1341.86      5.66 o 
  10   5   6      872.28      830.16      6.10 o 
  11   5   6       16.62       22.87      1.65 o 
  12   5   6       18.35       21.33      1.52 o 
  13   5   6      103.53      106.20     15.04 o 
 -10   6   6        9.28       12.83      1.33 o 
  -9   6   6       94.34      103.95      2.22 o 
  -8   6   6       24.88       27.56      1.29 o 
  -7   6   6      312.43      325.68      6.01 o 
  -6   6   6      310.80      316.11      3.79 o 
  -5   6   6      285.16      315.86      5.77 o 
  -4   6   6        1.55        1.97      0.50 o 
  -3   6   6       33.04       19.59      0.76 o 
  -2   6   6      803.68      905.35      6.46 o 
  -1   6   6       49.38       74.32      1.55 o 
   0   6   6      851.72     1042.84      6.62 o 
   1   6   6      298.89      326.93      6.52 o 
   2   6   6     1543.06     1492.43     13.90 o 
   3   6   6      520.59      509.92     20.43 o 
   4   6   6      832.33      855.37      6.42 o 
   5   6   6      453.53      481.12      3.85 o 
   6   6   6      364.91      369.53      2.74 o 
   7   6   6       30.46       38.43      0.91 o 
   8   6   6      143.96      131.39      1.77 o 
   9   6   6       25.13       23.93      1.52 o 
  10   6   6        6.78        8.30      1.17 o 
  11   6   6       14.71       12.41      1.38 o 
  12   6   6       21.35       17.78      1.42 o 
  13   6   6      160.30      189.36      3.06 o 
  14   6   6        3.07        3.59      0.63 o 
  -9   7   6       16.56       15.75      1.37 o 
  -8   7   6      200.70      212.23      3.19 o 
  -7   7   6       12.33        9.86      1.26 o 
  -6   7   6      860.00      882.80      7.14 o 
  -5   7   6      283.84      272.55      2.70 o 
  -4   7   6        0.01        0.80      0.53 o 
  -3   7   6      228.63      216.76      2.61 o 
  -2   7   6      129.83      127.68      2.05 o 
  -1   7   6     1293.92     1382.37     17.67 o 
   0   7   6      843.55      843.13      7.31 o 
   1   7   6      707.38      735.91      4.03 o 
   2   7   6      211.87      195.95      3.65 o 
   3   7   6     1008.34      979.54      5.38 o 
   4   7   6      197.89      213.41      2.68 o 
   5   7   6        0.99        1.84      0.84 o 
   6   7   6      149.98      136.07      1.82 o 
   7   7   6      633.58      652.95      3.56 o 
   8   7   6       11.20        8.56      0.75 o 
   9   7   6      220.22      223.94      2.56 o 
  10   7   6      143.89      142.78      4.15 o 
  11   7   6      156.96      157.79      2.13 o 
  12   7   6       13.59       11.88      1.22 o 
  13   7   6        6.38        7.02      0.98 o 
  -8   8   6       38.78       42.40      1.88 o 
  -7   8   6       98.85       87.32      2.04 o 
  -6   8   6        0.12        1.48      1.22 o 
  -5   8   6       37.13       41.77      1.48 o 
  -4   8   6        2.92        4.51      0.93 o 
  -3   8   6       11.43        6.97      0.80 o 
  -2   8   6        0.10        1.48      0.57 o 
  -1   8   6     1851.69     1784.08      7.24 o 
   0   8   6      565.16      606.67      4.54 o 
   1   8   6      340.69      383.19      4.77 o 
   2   8   6      587.28      549.64      4.59 o 
   3   8   6        8.92        8.88      0.63 o 
   4   8   6      620.06      614.86      2.92 o 
   5   8   6       55.66       50.32      1.08 o 
   6   8   6       44.40       60.99      2.39 o 
   7   8   6      412.38      404.28      4.26 o 
   8   8   6     2426.99     2401.41     17.01 o 
   9   8   6       22.57       25.71      1.11 o 
  10   8   6      901.42      915.21      9.86 o 
  11   8   6       66.80       66.85      2.44 o 
  12   8   6      114.08      107.65      2.56 o 
  13   8   6        4.74        5.60      0.86 o 
  -7   9   6       10.30       11.97      1.34 o 
  -6   9   6      158.21      167.08      4.40 o 
  -5   9   6      186.85      212.30      5.42 o 
  -4   9   6      259.47      267.91      6.33 o 
  -3   9   6      968.14      963.01     11.93 o 
  -2   9   6       45.83       37.21      2.83 o 
  -1   9   6     3651.20     3574.53     11.88 o 
   0   9   6       83.98       83.35      1.83 o 
   1   9   6      643.94      609.90     19.23 o 
   2   9   6       16.51       15.03      0.89 o 
   3   9   6      764.53      703.12      7.22 o 
   4   9   6      268.08      251.14      1.97 o 
   5   9   6        0.60        1.38      0.51 o 
   6   9   6      150.37      153.78      1.95 o 
   7   9   6       13.94       16.80      0.87 o 
   8   9   6      228.95      234.28      4.79 o 
   9   9   6      698.44      667.07      4.46 o 
  10   9   6      749.15      786.47      5.27 o 
  11   9   6      393.88      393.15      8.16 o 
  12   9   6        6.86        7.66      0.60 o 
  13   9   6      225.68      229.31      2.88 o 
  -6  10   6      186.30      226.28      4.18 o 
  -5  10   6        0.26        0.88      1.36 o 
  -4  10   6      203.89      218.10      5.42 o 
  -3  10   6       30.40       26.15      2.50 o 
  -2  10   6       36.84       38.58      2.82 o 
  -1  10   6      105.57      100.22      2.17 o 
   0  10   6      927.00      920.00      5.66 o 
   1  10   6      198.01      191.48      3.31 o 
   2  10   6      112.40      105.91      1.72 o 
   3  10   6      242.44      235.68      2.81 o 
   4  10   6     1423.38     1389.47     27.98 o 
   5  10   6      328.60      326.22      3.83 o 
   6  10   6        4.63        4.88      0.94 o 
   7  10   6        1.79        3.29      0.66 o 
   8  10   6      371.48      375.50      8.22 o 
   9  10   6       24.62       26.74      1.08 o 
  10  10   6       15.12       15.66      0.87 o 
  11  10   6       20.87       25.33      0.93 o 
  12  10   6       65.39       63.99      1.14 o 
  13  10   6        1.92        1.56      0.49 o 
  -5  11   6        7.98        8.34      1.19 o 
  -4  11   6       72.67       83.65      3.06 o 
  -3  11   6      182.78      189.68      4.82 o 
  -2  11   6        0.13       -0.66      1.53 o 
  -1  11   6      255.47      274.86      9.21 o 
   0  11   6      528.75      519.86     13.96 o 
   1  11   6      466.08      425.35     14.17 o 
   2  11   6        4.76        6.14      1.04 o 
   3  11   6      112.70       97.41      3.28 o 
   4  11   6      129.62      107.69      2.45 o 
   5  11   6       14.21       17.30      1.30 o 
   6  11   6      208.48      188.91      2.22 o 
   7  11   6       42.10       39.25      1.24 o 
   8  11   6       17.25       12.25      0.84 o 
   9  11   6      433.82      458.53      7.64 o 
  10  11   6      209.78      226.69      3.37 o 
  11  11   6        3.54        2.59      0.55 o 
  12  11   6       12.34       16.19      0.88 o 
  -3  12   6        1.47        0.87      1.09 o 
  -2  12   6       77.16       89.54      3.12 o 
  -1  12   6       15.02        6.42      6.49 o 
   0  12   6      393.00      370.47      4.09 o 
   1  12   6      113.03       97.68      2.08 o 
   2  12   6       15.13       13.63      1.28 o 
   3  12   6      107.94       88.59      2.71 o 
   4  12   6       36.90       35.84      1.17 o 
   5  12   6        0.00        0.47      0.82 o 
   6  12   6        2.88       12.22      1.15 o 
   7  12   6       13.61       14.73      0.88 o 
   8  12   6       30.16       21.11      0.89 o 
   9  12   6       88.53       84.27      1.49 o 
  10  12   6      143.69      151.27      1.53 o 
  11  12   6        1.41        0.90      0.64 o 
  -1  13   6        6.44        5.28      1.06 o 
   0  13   6      153.31      138.99      1.93 o 
   1  13   6        0.66        2.21      1.07 o 
   2  13   6        6.15        4.78      1.01 o 
   3  13   6      171.73      155.40      3.18 o 
   4  13   6        9.34        7.76      1.24 o 
   5  13   6      305.09      300.41      4.47 o 
   6  13   6        1.47        0.49      0.57 o 
   7  13   6       89.54       80.15      1.55 o 
   8  13   6        0.22        1.54      0.58 o 
   9  13   6       61.82       56.72      1.20 o 
  10  13   6       12.66       12.87      0.91 o 
   2  14   6       12.88       17.70      1.08 o 
   3  14   6      178.05      191.92      3.00 o 
   4  14   6       15.26       14.74      1.17 o 
   5  14   6       52.30       47.49      1.74 o 
   6  14   6        0.02        1.10      0.83 o 
   7  14   6       59.67       62.28      1.85 o 
   8  14   6       45.43       48.10      1.47 o 
  -7 -12   7      248.16      260.81      2.53 o 
  -6 -12   7       19.51       27.67      1.01 o 
  -5 -12   7        8.03        7.37      0.72 o 
  -4 -12   7       77.66       91.60      1.59 o 
  -3 -12   7        0.36        0.53      0.44 o 
 -10 -11   7      249.29      245.46      2.38 o 
  -9 -11   7       18.27       21.00      0.66 o 
  -8 -11   7      107.45      103.33      2.56 o 
  -7 -11   7        0.00       -0.03      0.42 o 
  -6 -11   7        1.05        1.30      0.72 o 
  -5 -11   7        0.23        0.71      0.73 o 
  -4 -11   7       58.47       73.53      1.76 o 
  -3 -11   7      172.31      170.99      1.92 o 
  -2 -11   7        1.40        1.06      0.48 o 
  -1 -11   7        5.53        7.58      0.55 o 
   0 -11   7      175.18      171.83      2.65 o 
   1 -11   7       49.33       37.11      1.16 o 
 -11 -10   7       18.58       23.29      0.94 o 
 -10 -10   7       19.84       35.23      1.23 o 
  -9 -10   7      683.71      682.48      8.42 o 
  -8 -10   7       66.79       55.23      1.17 o 
  -7 -10   7      246.12      240.36      7.25 o 
  -6 -10   7      587.76      584.26      3.57 o 
  -5 -10   7       89.78       76.41      1.34 o 
  -4 -10   7        2.54        4.81      0.95 o 
  -3 -10   7       93.10       96.35      2.07 o 
  -2 -10   7        1.66        1.21      0.82 o 
  -1 -10   7      224.37      226.15      2.38 o 
   0 -10   7      495.02      513.70      3.26 o 
   1 -10   7      138.72      161.18      3.01 o 
   2 -10   7       90.09       97.57      2.07 o 
   3 -10   7       15.06       13.40      0.80 o 
 -12  -9   7       29.35       31.84      0.97 o 
 -11  -9   7       29.45       35.56      1.24 o 
 -10  -9   7      156.51      179.51      2.80 o 
  -9  -9   7      152.98      156.84      5.41 o 
  -8  -9   7      393.62      396.05      7.28 o 
  -7  -9   7      580.95      570.23     19.05 o 
  -6  -9   7       16.14       14.40      1.25 o 
  -5  -9   7       69.79       72.47      2.20 o 
  -4  -9   7      429.53      402.03      6.59 o 
  -3  -9   7      211.16      222.97      2.69 o 
  -2  -9   7        0.29        0.15      0.66 o 
  -1  -9   7      123.71      119.29      1.97 o 
   0  -9   7        2.30        3.46      0.66 o 
   1  -9   7      168.74      173.48      1.81 o 
   2  -9   7      303.55      282.09      3.63 o 
   3  -9   7        5.53        5.11      0.95 o 
   4  -9   7       39.68       40.72      1.25 o 
 -12  -8   7       11.63       12.09      0.78 o 
 -11  -8   7        0.74        0.66      0.72 o 
 -10  -8   7      131.31      131.17      2.61 o 
  -9  -8   7      118.17      123.48      2.67 o 
  -8  -8   7       84.97       78.00      2.61 o 
  -7  -8   7      111.92      129.78     10.69 o 
  -6  -8   7      100.10       93.91      2.44 o 
  -5  -8   7      119.49      109.01      2.62 o 
  -4  -8   7       36.87       19.36      0.97 o 
  -3  -8   7      241.47      224.73      2.87 o 
  -2  -8   7       43.86       44.24      1.36 o 
  -1  -8   7      978.43      990.34      5.67 o 
   0  -8   7     1787.90     1733.36      8.63 o 
   1  -8   7      276.61      285.07      2.96 o 
   2  -8   7      167.12      175.93      1.79 o 
   3  -8   7      143.23      155.69      2.50 o 
   4  -8   7       59.54       59.15      3.13 o 
   5  -8   7       74.79       73.23      1.54 o 
 -13  -7   7       92.19       74.04      1.35 o 
 -12  -7   7      204.56      202.89      6.02 o 
 -11  -7   7       39.54       39.30      1.02 o 
 -10  -7   7       10.31        9.97      1.09 o 
  -9  -7   7      487.49      490.43      7.63 o 
  -8  -7   7      506.27      512.62      3.99 o 
  -7  -7   7       28.09       26.21      1.26 o 
  -6  -7   7       47.13       45.46      5.58 o 
  -5  -7   7        0.05       -0.19      0.89 o 
  -4  -7   7      483.85      463.79      5.04 o 
  -3  -7   7      455.74      443.84      3.65 o 
  -2  -7   7      746.56      689.70      3.68 o 
  -1  -7   7      125.63      128.73      2.40 o 
   0  -7   7     1549.36     1435.31      6.07 o 
   1  -7   7      464.24      444.10      2.95 o 
   2  -7   7       58.96       53.87      1.01 o 
   3  -7   7        7.63       13.02      0.68 o 
   4  -7   7       77.04       73.48      1.75 o 
   5  -7   7        0.10        1.87      0.84 o 
   6  -7   7        3.63        3.84      0.55 o 
 -13  -6   7       92.13      106.06      1.93 o 
 -12  -6   7       81.28       87.58      1.42 o 
 -11  -6   7        0.00        0.19      0.66 o 
 -10  -6   7      641.05      601.37      8.69 o 
  -9  -6   7      230.08      236.50      5.57 o 
  -8  -6   7      103.27      107.39      3.06 o 
  -7  -6   7       67.31       69.56      1.97 o 
  -6  -6   7      227.80      200.18      2.85 o 
  -5  -6   7        5.64        8.85      3.03 o 
  -4  -6   7      196.38      188.15      2.04 o 
  -3  -6   7      127.57      123.44      1.45 o 
  -2  -6   7        0.86        2.11      0.40 o 
  -1  -6   7      196.78      187.00      3.19 o 
   0  -6   7       45.16       42.07      1.01 o 
   1  -6   7       75.63       70.49      1.25 o 
   2  -6   7     1796.06     1856.78     15.02 o 
   3  -6   7      188.74      199.65      1.78 o 
   4  -6   7        1.74        5.49      0.77 o 
   5  -6   7        5.69        3.49      0.80 o 
   6  -6   7       37.44       45.07      1.15 o 
   7  -6   7        1.33        3.93      0.84 o 
   8  -6   7      147.72      139.55      1.66 o 
 -13  -5   7       36.51       35.39      1.34 o 
 -12  -5   7       91.68       97.47      9.07 o 
 -11  -5   7      456.69      453.67     10.61 o 
 -10  -5   7     1532.50     1435.37     28.15 o 
  -9  -5   7       17.21       14.31      2.09 o 
  -8  -5   7      561.85      577.80     27.11 o 
  -7  -5   7       26.51       33.44      1.82 o 
  -6  -5   7       21.51       16.98      1.01 o 
  -5  -5   7      395.51      432.70      8.75 o 
  -4  -5   7       90.36       81.64      1.62 o 
  -3  -5   7       29.81       23.09      0.66 o 
  -2  -5   7       32.34       28.06      0.74 o 
  -1  -5   7       51.03       44.72      0.95 o 
   0  -5   7      248.14      237.95      1.97 o 
   1  -5   7      327.18      314.04      3.59 o 
   2  -5   7     1489.86     1481.01     10.77 o 
   3  -5   7      444.88      393.36      3.81 o 
   4  -5   7      327.72      288.09      2.28 o 
   5  -5   7       38.29       28.44      1.04 o 
   6  -5   7        9.23       13.92      0.91 o 
   7  -5   7      255.97      270.59      7.43 o 
   8  -5   7      406.74      398.43      3.63 o 
   9  -5   7      244.87      210.00      1.98 o 
 -13  -4   7        6.58        6.03      0.86 o 
 -12  -4   7      164.97      139.85      4.65 o 
 -11  -4   7       79.40       83.26      4.17 o 
 -10  -4   7        0.03        0.64      0.66 o 
  -9  -4   7      507.56      484.12     23.27 o 
  -8  -4   7     1138.33     1090.73     62.46 o 
  -7  -4   7      868.21      844.15     10.88 o 
  -6  -4   7      292.22      295.80      6.20 o 
  -5  -4   7      275.14      268.45      3.14 o 
  -4  -4   7      461.36      429.69     11.69 o 
  -3  -4   7       93.61      118.29      2.22 o 
  -2  -4   7       52.77       64.74      1.40 o 
  -1  -4   7      781.89      779.29     22.92 o 
   0  -4   7     1601.75     1570.24      6.39 o 
   1  -4   7        3.32        2.23      0.38 o 
   2  -4   7     2156.84     2144.77     11.25 o 
   3  -4   7       95.15       93.43      1.17 o 
   4  -4   7      832.93      812.58      4.59 o 
   5  -4   7       11.35       13.95      0.82 o 
   6  -4   7      656.70      684.19     13.08 o 
   7  -4   7       70.07       68.82      2.55 o 
   8  -4   7        5.51        6.41      1.04 o 
   9  -4   7        0.50        1.40      0.75 o 
 -13  -3   7       45.77       45.08      7.51 o 
 -12  -3   7       23.68       14.27      2.52 o 
 -11  -3   7        3.04        2.52      2.19 o 
 -10  -3   7      167.25      155.99      5.57 o 
  -9  -3   7       36.21       27.19      2.28 o 
  -8  -3   7      137.69      118.38      7.54 o 
  -7  -3   7      293.28      293.57      5.66 o 
  -6  -3   7        0.03        1.92      0.55 o 
  -5  -3   7       55.80       69.72      5.40 o 
  -4  -3   7     1594.32     1649.84     17.34 o 
  -3  -3   7       10.49       15.71      1.91 o 
  -2  -3   7      658.36      753.59      9.57 o 
  -1  -3   7      173.25      163.59      3.94 o 
   0  -3   7        0.06        2.96      0.53 o 
   1  -3   7     1041.04     1052.90      7.76 o 
   2  -3   7       51.65       80.39      1.11 o 
   3  -3   7     1927.76     2059.09      7.44 o 
   4  -3   7       12.96        6.68      0.68 o 
   5  -3   7        9.12        7.29      0.77 o 
   6  -3   7      652.08      595.98      3.57 o 
   7  -3   7     1143.21     1186.51      6.35 o 
   8  -3   7      167.10      160.51      2.43 o 
   9  -3   7       39.77       31.64     16.27 o 
  10  -3   7       65.51       59.09      1.45 o 
 -13  -2   7        0.86        1.59      0.63 o 
 -12  -2   7        7.28        6.11      2.16 o 
 -11  -2   7      208.57      189.38      6.30 o 
 -10  -2   7      320.57      296.41      7.83 o 
  -9  -2   7      264.58      241.78      5.27 o 
  -8  -2   7      516.15      477.10      6.81 o 
  -7  -2   7      638.90      645.83      7.16 o 
  -6  -2   7      676.53      693.47      4.71 o 
  -5  -2   7      352.80      356.94      8.76 o 
  -4  -2   7      374.85      406.10      8.62 o 
  -3  -2   7       18.97       19.29      2.14 o 
  -2  -2   7      199.46      186.95      4.97 o 
  -1  -2   7      224.03      211.81      3.08 o 
   0  -2   7     2709.62     3091.91     17.89 o 
   1  -2   7       46.03       35.59      2.37 o 
   2  -2   7      480.21      440.15      3.89 o 
   3  -2   7       28.69       41.22      0.83 o 
   4  -2   7       47.11       57.37      0.77 o 
   5  -2   7      202.28      194.78      2.39 o 
   6  -2   7        0.06        0.35      0.46 o 
   7  -2   7      239.71      250.42      3.84 o 
   8  -2   7       50.92       52.74      2.43 o 
   9  -2   7      904.93      899.84      5.45 o 
  10  -2   7       66.64       56.21     32.24 o 
  11  -2   7        0.02       -0.37      0.59 o 
 -13  -1   7      259.72      323.36     10.09 o 
 -12  -1   7        5.60        3.70      0.79 o 
 -11  -1   7       11.23        9.72      2.50 o 
 -10  -1   7      332.98      301.72      8.17 o 
  -9  -1   7     1130.64     1105.28     13.11 o 
  -8  -1   7     1544.78     1376.63     11.72 o 
  -7  -1   7        3.20        4.11      1.32 o 
  -6  -1   7      226.23      215.17      6.31 o 
  -5  -1   7       87.60       89.55      4.53 o 
  -4  -1   7      552.83      576.97     10.26 o 
  -3  -1   7      222.36      330.00      7.18 o 
  -2  -1   7      129.31      156.86      3.45 o 
  -1  -1   7      989.70     1091.80     10.64 o 
   0  -1   7      390.57      410.14     14.48 o 
   1  -1   7     1090.91     1157.09     24.01 o 
   2  -1   7      289.76      286.91      6.43 o 
   3  -1   7     1343.52     1382.70      4.76 o 
   4  -1   7     1785.38     1926.01     21.94 o 
   5  -1   7      308.09      302.02      2.83 o 
   6  -1   7      129.52      124.62      1.42 o 
   7  -1   7      796.33      788.33      7.20 o 
   8  -1   7      197.81      194.88      2.27 o 
   9  -1   7       10.24        9.64      0.98 o 
  10  -1   7        2.40        1.77      0.73 o 
  11  -1   7       26.08       30.22      1.22 o 
 -13   0   7        0.00       10.69      9.34 o 
 -12   0   7       15.99       16.57      0.96 o 
 -11   0   7        3.69        4.90      2.63 o 
 -10   0   7      372.94      299.09      8.25 o 
  -9   0   7      932.75      790.24      9.65 o 
  -8   0   7       60.53       56.76      2.78 o 
  -7   0   7      965.52      975.46      9.49 o 
  -6   0   7      794.54      817.67      7.78 o 
  -5   0   7     1101.95     1092.25     15.19 o 
  -4   0   7        6.11        7.33      1.79 o 
  -3   0   7      779.31      810.44     11.32 o 
  -2   0   7     1614.80     1712.84     15.29 o 
  -1   0   7      445.19      504.76      7.63 o 
   0   0   7     1403.06     1501.36     57.86 o 
   1   0   7       97.03       75.68      4.15 o 
   2   0   7     5002.57     5251.92    200.41 o 
   3   0   7       10.74       12.40      1.78 o 
   4   0   7      584.47      583.48      4.21 o 
   5   0   7      148.11      158.64      1.88 o 
   6   0   7       33.16       29.15      1.00 o 
   7   0   7      319.31      315.04      4.98 o 
   8   0   7       19.93       17.16      0.90 o 
   9   0   7      492.25      497.94      4.15 o 
  10   0   7      571.82      559.59      5.72 o 
  11   0   7      180.83      173.59      2.28 o 
  12   0   7       83.27       82.68      1.61 o 
 -12   1   7      181.26      194.65      2.19 o 
 -11   1   7       41.12       37.30      3.13 o 
 -10   1   7     1342.30     1275.57     16.40 o 
  -9   1   7        5.82        4.89      2.63 o 
  -8   1   7       12.02       10.00      1.95 o 
  -7   1   7      732.50      670.58     14.22 o 
  -6   1   7      701.58      674.11      9.10 o 
  -5   1   7     2628.38     2560.42     23.23 o 
  -4   1   7       76.19       91.77      4.30 o 
  -3   1   7       86.35       64.21      3.49 o 
  -2   1   7     3394.72     3718.14     23.14 o 
  -1   1   7      616.40      645.90     21.13 o 
   0   1   7     2344.33     2467.32     13.21 o 
   1   1   7     4011.57     4042.29     15.73 o 
   2   1   7     8568.92     8244.54    154.56 o 
   3   1   7     1871.24     1822.42     16.27 o 
   4   1   7      754.78      818.00     11.80 o 
   5   1   7     1411.91     1390.89     16.65 o 
   6   1   7      438.47      457.82     11.64 o 
   7   1   7      138.68      167.79      4.55 o 
   8   1   7        7.64        6.08      0.81 o 
   9   1   7      143.49      148.57      2.12 o 
  10   1   7        2.35        4.39      0.66 o 
  11   1   7        0.45        0.07      0.93 o 
  12   1   7        2.79        3.55      2.04 o 
 -12   2   7        1.64        1.70      1.29 o 
 -11   2   7       77.15       35.25     35.51 o 
 -10   2   7       18.17       15.28      3.04 o 
  -9   2   7      157.56      144.49      6.08 o 
  -8   2   7      167.41      134.83     13.22 o 
  -7   2   7      132.92      130.15      7.19 o 
  -6   2   7      502.68      417.57      6.74 o 
  -5   2   7      193.06      180.07      5.56 o 
  -4   2   7      921.57      869.33     13.09 o 
  -3   2   7      593.91      621.30     10.56 o 
  -2   2   7     1369.20     1311.13     11.44 o 
  -1   2   7     3067.24     3197.74     16.72 o 
   0   2   7        6.17        6.54      1.01 o 
   1   2   7      319.77      335.70      4.96 o 
   2   2   7      186.78      196.55      3.62 o 
   3   2   7      727.50      882.93     68.25 o 
   4   2   7       80.66       96.42      4.11 o 
   5   2   7       12.64        4.52      1.44 o 
   6   2   7      436.27      521.61     27.10 o 
   7   2   7     5742.53     5605.44     15.82 o 
   8   2   7      344.23      343.35      2.85 o 
   9   2   7       73.41       73.14      2.23 o 
  10   2   7      140.82      133.62      2.63 o 
  11   2   7       22.96       21.69      0.86 o 
  12   2   7       61.06       69.61      1.92 o 
  13   2   7      110.13      121.28      1.85 o 
 -12   3   7       34.68       42.92      1.87 o 
 -11   3   7        7.37        4.47      1.65 o 
 -10   3   7      193.91      179.29      5.63 o 
  -9   3   7       43.03       44.61      3.82 o 
  -8   3   7     2732.37     2597.89     95.15 o 
  -7   3   7      663.78      534.15     47.70 o 
  -6   3   7       84.02       75.74      2.31 o 
  -5   3   7       89.79      100.87      3.48 o 
  -4   3   7      453.42      431.82      9.56 o 
  -3   3   7       58.75       57.35      3.21 o 
  -2   3   7        2.16        2.20      1.03 o 
  -1   3   7      151.32      155.49      4.00 o 
   0   3   7     1509.14     1490.47     11.68 o 
   1   3   7       28.44       29.49      1.74 o 
   2   3   7     1783.73     1750.32     11.79 o 
   3   3   7      402.48      420.56      5.55 o 
   4   3   7      381.10      431.10      5.30 o 
   5   3   7      300.31      312.19      7.60 o 
   6   3   7      379.93      374.59      3.25 o 
   7   3   7        2.49        1.31      0.53 o 
   8   3   7      743.34      733.63      7.60 o 
   9   3   7     1735.43     1712.03      8.85 o 
  10   3   7       53.50       53.02      2.15 o 
  11   3   7       39.45       40.73      1.14 o 
  12   3   7       26.06       14.74     10.79 o 
  13   3   7       82.27      100.69      1.91 o 
 -11   4   7        0.05        9.81      1.37 o 
 -10   4   7       50.91       52.87      2.87 o 
  -9   4   7        6.99       10.27      2.33 o 
  -8   4   7      345.31      322.81      8.13 o 
  -7   4   7     2095.28     1993.61     77.36 o 
  -6   4   7       80.65       84.76      1.77 o 
  -5   4   7       22.45       24.11      2.01 o 
  -4   4   7      380.09      435.71      4.85 o 
  -3   4   7     1538.43     1677.32     20.09 o 
  -2   4   7      482.11      536.15      7.98 o 
  -1   4   7      763.04      807.70      9.56 o 
   0   4   7     3948.59     3862.73     19.97 o 
   1   4   7       36.90       33.15      1.99 o 
   2   4   7        5.69        9.28      1.24 o 
   3   4   7      846.03      862.68      8.88 o 
   4   4   7     2134.08     2158.59     13.68 o 
   5   4   7      630.16      622.00      3.92 o 
   6   4   7       23.30       26.17      0.99 o 
   7   4   7       23.82       25.78      1.17 o 
   8   4   7       69.81       63.98      1.37 o 
   9   4   7       10.10        9.35      0.82 o 
  10   4   7       43.82       45.78      2.07 o 
  11   4   7     1101.97     1085.19      8.33 o 
  12   4   7        9.11        8.90      0.67 o 
  13   4   7      327.91      381.86      3.78 o 
 -10   5   7       25.28       25.17      1.90 o 
  -9   5   7       30.09       34.61      2.74 o 
  -8   5   7     1297.85     1470.95     28.57 o 
  -7   5   7       83.56       95.71      1.60 o 
  -6   5   7      172.79      171.54      2.48 o 
  -5   5   7        3.14        6.71      0.70 o 
  -4   5   7       16.87       23.20      1.14 o 
  -3   5   7     2219.68     2454.61     11.46 o 
  -2   5   7      168.71      180.38      2.26 o 
  -1   5   7      562.15      615.56      4.13 o 
   0   5   7      631.27      591.49      8.46 o 
   1   5   7       96.48       87.01      3.32 o 
   2   5   7       21.18       28.74      2.00 o 
   3   5   7       88.67       86.62      3.14 o 
   4   5   7       75.42       77.07      1.09 o 
   5   5   7      116.41      119.67      1.16 o 
   6   5   7        0.29        1.04      0.40 o 
   7   5   7      776.71      786.56      8.61 o 
   8   5   7      411.71      434.99      5.19 o 
   9   5   7     2091.05     2115.43      7.98 o 
  10   5   7       58.79       60.21      5.15 o 
  11   5   7      801.87      832.10      7.40 o 
  12   5   7      159.48      158.22      3.07 o 
  13   5   7       32.01       28.87      2.05 o 
 -10   6   7        0.41        1.99      0.88 o 
  -9   6   7       98.93       94.94      3.12 o 
  -8   6   7       27.51       25.17      1.57 o 
  -7   6   7       20.14       32.08      1.40 o 
  -6   6   7      147.30      147.60      2.44 o 
  -5   6   7      237.93      226.18      2.61 o 
  -4   6   7      156.51      164.06      1.94 o 
  -3   6   7      107.30       97.12      1.97 o 
  -2   6   7      458.43      505.77      6.09 o 
  -1   6   7      554.43      552.60      3.56 o 
   0   6   7      470.60      517.00      5.81 o 
   1   6   7      160.64      158.80      1.57 o 
   2   6   7      210.29      181.55      2.89 o 
   3   6   7       13.84       19.79      0.56 o 
   4   6   7      985.05     1042.62      5.73 o 
   5   6   7      846.15      854.99      3.91 o 
   6   6   7      157.73      153.07      1.64 o 
   7   6   7      276.99      269.36      2.58 o 
   8   6   7      359.35      351.41      2.91 o 
   9   6   7        2.06        3.68      0.67 o 
  10   6   7        5.65        3.50      0.73 o 
  11   6   7       63.08       63.32      1.48 o 
  12   6   7        2.63        2.02      0.91 o 
  13   6   7       99.63      124.38      1.48 o 
  -9   7   7       15.60       25.10      1.42 o 
  -8   7   7       58.74       72.27      1.91 o 
  -7   7   7       42.14       44.92      1.45 o 
  -6   7   7       25.16       29.55      1.70 o 
  -5   7   7      146.72      127.37      2.26 o 
  -4   7   7      204.83      176.48      2.32 o 
  -3   7   7       25.19       26.45      1.29 o 
  -2   7   7      443.45      452.52      3.73 o 
  -1   7   7       10.57       18.46      0.89 o 
   0   7   7       60.44       54.28      1.26 o 
   1   7   7       14.11       14.51      0.74 o 
   2   7   7       43.03       54.25      1.08 o 
   3   7   7      984.10      935.07     10.96 o 
   4   7   7      115.41      116.03      2.89 o 
   5   7   7      758.57      739.25      4.78 o 
   6   7   7      262.15      257.82      3.44 o 
   7   7   7       14.14       16.11      0.77 o 
   8   7   7       46.48       45.24      1.20 o 
   9   7   7      135.00      124.02      2.26 o 
  10   7   7      613.78      656.81      6.22 o 
  11   7   7        2.71        5.11      0.70 o 
  12   7   7       26.95       25.46      1.45 o 
  13   7   7       37.28       41.08      1.41 o 
  -8   8   7       32.67       34.44      1.70 o 
  -7   8   7       46.06       36.77      2.69 o 
  -6   8   7        5.85        5.80      1.11 o 
  -5   8   7      268.63      297.32      4.78 o 
  -4   8   7      201.20      227.04      4.08 o 
  -3   8   7      246.39      237.11      3.78 o 
  -2   8   7       33.13       45.95      1.34 o 
  -1   8   7      208.19      215.70      4.78 o 
   0   8   7        5.54        3.94      0.65 o 
   1   8   7      380.30      379.25      3.73 o 
   2   8   7      307.91      300.44      4.23 o 
   3   8   7      282.78      266.13      5.78 o 
   4   8   7      894.60      927.60      5.93 o 
   5   8   7      449.27      444.15      3.23 o 
   6   8   7      728.31      660.62      3.87 o 
   7   8   7      636.54      610.62      5.08 o 
   8   8   7     2059.27     2033.00     43.76 o 
   9   8   7       18.77       19.48      1.03 o 
  10   8   7      571.56      589.52      5.12 o 
  11   8   7        1.36        2.01      0.65 o 
  12   8   7        2.84        1.95      0.48 o 
  13   8   7       50.16       56.48      1.52 o 
  -7   9   7      259.94      301.86      4.62 o 
  -6   9   7        6.40        3.53      1.52 o 
  -5   9   7        4.19        5.90      1.83 o 
  -4   9   7      100.88      110.28      4.20 o 
  -3   9   7        1.15        2.28      1.74 o 
  -2   9   7      578.46      556.33      9.16 o 
  -1   9   7       31.06       46.33      1.80 o 
   0   9   7      677.41      693.72     21.43 o 
   1   9   7      211.30      216.25      3.97 o 
   2   9   7      366.48      325.82      3.09 o 
   3   9   7      327.45      322.92      5.10 o 
   4   9   7       32.58       29.76      0.80 o 
   5   9   7      150.24      145.03      1.92 o 
   6   9   7        4.79        2.88      0.62 o 
   7   9   7      238.91      216.88      3.25 o 
   8   9   7      419.46      417.78      3.56 o 
   9   9   7      419.65      434.54      4.59 o 
  10   9   7        3.53        5.89      0.74 o 
  11   9   7        0.10        1.90      1.50 o 
  12   9   7       13.35       10.40      0.63 o 
  13   9   7       24.76       28.40      1.02 o 
  -6  10   7      431.79      450.11      5.70 o 
  -5  10   7       34.70       43.07      2.39 o 
  -4  10   7      261.72      273.14      5.94 o 
  -3  10   7       45.59       45.05      2.85 o 
  -2  10   7        0.00        1.46      1.79 o 
  -1  10   7        2.16        2.62      0.82 o 
   0  10   7      136.04      153.84      4.36 o 
   1  10   7       35.97       29.86      1.83 o 
   2  10   7       43.56       39.54      5.81 o 
   3  10   7      223.75      214.46      3.03 o 
   4  10   7        2.02        2.26      0.77 o 
   5  10   7      426.41      447.67      7.36 o 
   6  10   7      391.41      403.19      6.48 o 
   7  10   7      271.91      261.55      2.78 o 
   8  10   7      544.20      545.99      4.02 o 
   9  10   7      245.75      254.00      2.76 o 
  10  10   7       32.13       34.16      1.13 o 
  11  10   7        0.16        0.13      0.50 o 
  12  10   7       35.42       38.22      0.85 o 
  -5  11   7      195.31      197.89      3.70 o 
  -4  11   7      182.74      199.47      4.41 o 
  -3  11   7      174.61      188.97      4.77 o 
  -2  11   7        2.21        2.05      1.64 o 
  -1  11   7       20.53       28.48      2.44 o 
   0  11   7       31.05       31.04      1.36 o 
   1  11   7       41.69       37.55      1.50 o 
   2  11   7       15.34       12.66      1.18 o 
   3  11   7     1009.07      936.62      6.97 o 
   4  11   7       12.56       11.75      0.88 o 
   5  11   7      422.68      418.38      4.84 o 
   6  11   7        8.14       11.62      0.75 o 
   7  11   7       21.40       25.64      1.01 o 
   8  11   7       15.76       18.69      0.94 o 
   9  11   7       92.60       85.65      1.60 o 
  10  11   7      129.58      135.19      3.70 o 
  11  11   7        5.79        5.23      0.83 o 
  12  11   7        0.66        1.53      0.53 o 
  -3  12   7        5.16        4.38      1.13 o 
  -2  12   7        2.52        2.75      1.19 o 
  -1  12   7       75.66       78.48      3.10 o 
   0  12   7       12.57       13.96      0.99 o 
   1  12   7      112.80      108.15      2.13 o 
   2  12   7      501.34      449.19      9.52 o 
   3  12   7      292.95      275.57     13.78 o 
   4  12   7     1005.30      997.58     38.61 o 
   5  12   7       13.91       15.72      1.18 o 
   6  12   7       19.15       11.98      1.12 o 
   7  12   7      139.95      145.35      2.92 o 
   8  12   7      194.62      203.14      3.39 o 
   9  12   7        9.35        7.01      1.02 o 
  10  12   7       37.04       41.08      1.47 o 
  11  12   7      222.96      253.04      2.91 o 
  -1  13   7      134.55      123.85      2.97 o 
   0  13   7      185.78      198.71      3.94 o 
   1  13   7      326.53      327.61     10.54 o 
   2  13   7       81.88       73.62      2.12 o 
   3  13   7        5.74       10.15      1.17 o 
   4  13   7        2.73        3.57      1.00 o 
   5  13   7        7.34        8.65      1.23 o 
   6  13   7      262.25      286.23      2.73 o 
   7  13   7       14.71       17.90      0.89 o 
   8  13   7       74.17       87.66      1.57 o 
   9  13   7      104.16      119.44      2.81 o 
  10  13   7      653.18      695.85      4.79 o 
   2  14   7       23.67       29.98      1.20 o 
   3  14   7        1.46        2.49      0.81 o 
   4  14   7        0.15        1.52      0.82 o 
   5  14   7       77.43       82.04      2.12 o 
   6  14   7       29.02       24.80      1.30 o 
   7  14   7       65.95       60.50      1.77 o 
   8  14   7        5.64        2.88      0.69 o 
  -8 -11   8        2.26        1.07      0.37 o 
  -7 -11   8      175.43      164.33     22.65 o 
  -6 -11   8      265.02      269.07      2.95 o 
  -5 -11   8       11.29        8.54      0.81 o 
  -4 -11   8       77.01       95.96      1.86 o 
  -3 -11   8      282.06      270.55     19.94 o 
  -2 -11   8       56.63       62.54      3.71 o 
  -1 -11   8        0.15        0.62      0.61 o 
 -10 -10   8      350.62      349.51      3.15 o 
  -9 -10   8       10.46        9.29      1.02 o 
  -8 -10   8        5.29        5.25      0.53 o 
  -7 -10   8       26.09       19.26      0.76 o 
  -6 -10   8      181.52      194.87     10.41 o 
  -5 -10   8       14.28        8.10      0.58 o 
  -4 -10   8      109.16       82.47      2.06 o 
  -3 -10   8       72.13       73.34      2.04 o 
  -2 -10   8       43.11       43.55      1.11 o 
  -1 -10   8       96.42      111.12      1.93 o 
   0 -10   8       59.58       70.45      1.17 o 
   1 -10   8        1.77        2.37      0.76 o 
   2 -10   8       17.83       14.78      0.85 o 
 -11  -9   8       35.48       40.44      1.19 o 
 -10  -9   8        1.27        1.04      0.69 o 
  -9  -9   8       89.02       93.97      2.14 o 
  -8  -9   8        1.76        2.34      0.54 o 
  -7  -9   8       84.77       90.49      1.72 o 
  -6  -9   8     1007.08      961.74      6.91 o 
  -5  -9   8      402.98      438.69      4.87 o 
  -4  -9   8      434.87      451.30      4.93 o 
  -3  -9   8       11.81       10.52      0.82 o 
  -2  -9   8       17.96       14.19      0.91 o 
  -1  -9   8      109.52      120.77      2.84 o 
   0  -9   8       40.46       38.50      1.73 o 
   1  -9   8       23.61       21.74      0.85 o 
   2  -9   8       70.88       76.48      2.08 o 
   3  -9   8       39.98       37.89      1.31 o 
 -12  -8   8      117.18      113.31      1.64 o 
 -11  -8   8      209.58      229.03      2.84 o 
 -10  -8   8       11.63       13.09      1.05 o 
  -9  -8   8       79.37       78.23      2.13 o 
  -8  -8   8       21.82       23.59      2.62 o 
  -7  -8   8        8.88        9.04      0.84 o 
  -6  -8   8      574.46      559.41      5.45 o 
  -5  -8   8       38.52       26.25      1.47 o 
  -4  -8   8       39.61       45.64      1.83 o 
  -3  -8   8      127.23      137.56      2.24 o 
  -2  -8   8      620.44      593.40      4.30 o 
  -1  -8   8        0.07        1.27      1.00 o 
   0  -8   8       55.31       60.46      1.40 o 
   1  -8   8      102.05      101.11      1.44 o 
   2  -8   8      228.73      225.01      1.93 o 
   3  -8   8       18.22       19.29      1.20 o 
   4  -8   8       48.73       49.47      1.11 o 
   5  -8   8      145.25      131.10      4.59 o 
 -12  -7   8       22.64       17.42      1.36 o 
 -11  -7   8      130.01      120.18      1.54 o 
 -10  -7   8      225.09      216.84      4.00 o 
  -9  -7   8        7.04        5.66      1.69 o 
  -8  -7   8      203.57      191.14      2.42 o 
  -7  -7   8        0.18        0.74      0.65 o 
  -6  -7   8      194.27      178.56      3.09 o 
  -5  -7   8      442.41      406.75      4.73 o 
  -4  -7   8       59.63       40.76      5.09 o 
  -3  -7   8        3.76        5.29      0.73 o 
  -2  -7   8     1517.07     1482.76      6.40 o 
  -1  -7   8      140.89      153.30      1.95 o 
   0  -7   8        6.26        4.19      0.66 o 
   1  -7   8        0.32        4.31      0.71 o 
   2  -7   8        0.17       -0.13      0.53 o 
   3  -7   8        0.41        0.62      0.79 o 
   4  -7   8        0.00        0.51      0.70 o 
   5  -7   8       51.92       62.84      2.03 o 
   6  -7   8        1.64        0.87      0.67 o 
 -13  -6   8        0.03        0.33      0.49 o 
 -12  -6   8       81.80       62.53     20.56 o 
 -11  -6   8      142.58      147.39      4.54 o 
 -10  -6   8       86.00       78.53      1.78 o 
  -9  -6   8      277.46      281.02      6.24 o 
  -8  -6   8      129.03      121.76      4.02 o 
  -7  -6   8       52.46       47.81      1.49 o 
  -6  -6   8       31.38       29.12      1.27 o 
  -5  -6   8      353.10      363.72      3.86 o 
  -4  -6   8      278.97      274.12      5.67 o 
  -3  -6   8        3.12        2.68      0.47 o 
  -2  -6   8     1642.17     1512.56      4.84 o 
  -1  -6   8       56.95       48.61      0.90 o 
   0  -6   8      390.65      391.97      5.37 o 
   1  -6   8      872.42      860.43      5.62 o 
   2  -6   8      551.03      523.47      3.15 o 
   3  -6   8       13.23       10.28      0.70 o 
   4  -6   8       15.76       26.30      1.15 o 
   5  -6   8        2.67        5.47      0.80 o 
   6  -6   8       27.19       23.01      0.88 o 
   7  -6   8       21.82       21.46      0.98 o 
 -13  -5   8       49.31       69.62      1.62 o 
 -12  -5   8       16.17       14.41      1.11 o 
 -11  -5   8      207.40      198.67     12.56 o 
 -10  -5   8      384.62      376.68      4.10 o 
  -9  -5   8     1160.07     1093.34     12.34 o 
  -8  -5   8     1260.27     1292.79     20.63 o 
  -7  -5   8       17.13       21.72      2.65 o 
  -6  -5   8       31.96       34.50      1.03 o 
  -5  -5   8        2.11        1.34      0.54 o 
  -4  -5   8      118.55      129.34      2.26 o 
  -3  -5   8      898.79      866.01     18.18 o 
  -2  -5   8       49.32       44.23      0.81 o 
  -1  -5   8       13.71       13.18      0.54 o 
   0  -5   8       94.27      102.71      1.40 o 
   1  -5   8       67.57       79.59      1.29 o 
   2  -5   8      400.63      375.09      2.65 o 
   3  -5   8      320.01      303.17      3.09 o 
   4  -5   8        5.91        3.00      0.88 o 
   5  -5   8      170.33      141.87      2.14 o 
   6  -5   8     1176.75     1139.82     41.85 o 
   7  -5   8       84.31       93.68      2.09 o 
   8  -5   8        0.72        0.56      0.67 o 
 -13  -4   8       69.47       71.09      1.72 o 
 -12  -4   8       21.53       10.93      1.89 o 
 -11  -4   8      264.99      213.12      6.12 o 
 -10  -4   8        0.00        0.95      0.69 o 
  -9  -4   8      201.69      203.16      5.91 o 
  -8  -4   8      197.65      178.91     18.01 o 
  -7  -4   8       67.70       86.16      3.04 o 
  -6  -4   8      484.75      466.50      9.63 o 
  -5  -4   8       26.26       31.57      1.04 o 
  -4  -4   8      109.12       96.63      2.68 o 
  -3  -4   8      530.95      549.67     17.94 o 
  -2  -4   8      268.34      253.74      3.54 o 
  -1  -4   8       46.62       49.49      1.75 o 
   0  -4   8      384.58      336.11      2.31 o 
   1  -4   8        6.67        5.79      0.52 o 
   2  -4   8      448.00      464.64      2.71 o 
   3  -4   8       26.70       29.77      1.09 o 
   4  -4   8      554.34      521.51      4.94 o 
   5  -4   8      168.74      177.26      2.40 o 
   6  -4   8      478.06      467.64     21.23 o 
   7  -4   8        3.57        3.41      1.14 o 
   8  -4   8      299.58      317.05      3.63 o 
   9  -4   8      187.35      185.65      2.29 o 
 -13  -3   8       43.35       57.37      7.75 o 
 -12  -3   8      165.23      152.91      4.89 o 
 -11  -3   8      116.82       94.97      4.58 o 
 -10  -3   8      148.71      145.88      5.37 o 
  -9  -3   8       21.24       22.16      2.65 o 
  -8  -3   8      149.70      143.06      3.82 o 
  -7  -3   8       14.80       13.24      2.57 o 
  -6  -3   8       90.33       90.20      2.72 o 
  -5  -3   8       33.64       43.16      1.40 o 
  -4  -3   8       12.68       14.69      0.84 o 
  -3  -3   8     1035.87     1025.35     55.20 o 
  -2  -3   8      427.29      458.90      8.58 o 
  -1  -3   8     1593.64     1627.79      7.34 o 
   0  -3   8     2235.16     2291.67     37.85 o 
   1  -3   8      105.43       88.97      1.88 o 
   2  -3   8     1803.68     1749.03     12.12 o 
   3  -3   8      226.40      243.28      2.19 o 
   4  -3   8        8.81       13.81      0.84 o 
   5  -3   8      675.69      626.87     11.11 o 
   6  -3   8      477.20      490.01      8.33 o 
   7  -3   8      182.93      172.79      3.27 o 
   8  -3   8       51.10       48.73      1.84 o 
   9  -3   8       79.46       76.49      1.88 o 
  10  -3   8        2.83        3.57      0.65 o 
 -13  -2   8       36.29       36.45      1.05 o 
 -12  -2   8       15.39       16.33      2.39 o 
 -11  -2   8       64.35       50.41      3.69 o 
 -10  -2   8        4.15        3.07      2.36 o 
  -9  -2   8     1155.66     1061.24     13.79 o 
  -8  -2   8      984.90      928.57     56.55 o 
  -7  -2   8      154.75      159.88      2.20 o 
  -6  -2   8        3.63        3.66      0.78 o 
  -5  -2   8       38.96       35.34      2.29 o 
  -4  -2   8      397.93      403.58      9.08 o 
  -3  -2   8     1137.79     1136.41     13.96 o 
  -2  -2   8      363.26      367.93      7.32 o 
  -1  -2   8       41.55       52.15      2.55 o 
   0  -2   8      209.18      234.58     10.53 o 
   1  -2   8      498.22      476.65      2.78 o 
   2  -2   8      239.72      297.42      1.73 o 
   3  -2   8       46.93       41.48      0.88 o 
   4  -2   8       65.89       59.44      1.55 o 
   5  -2   8       50.42       49.01      1.00 o 
   6  -2   8        0.26        0.99      0.90 o 
   7  -2   8      115.39      119.43      2.85 o 
   8  -2   8     2141.34     2093.59     10.80 o 
   9  -2   8       52.00       49.57      1.71 o 
  10  -2   8       69.78       67.25      1.70 o 
 -13  -1   8      150.36      164.48      4.71 o 
 -12  -1   8       60.64       65.16      3.28 o 
 -11  -1   8        7.05        3.42      2.10 o 
 -10  -1   8        7.65        5.91      2.56 o 
  -9  -1   8      606.41      559.71     10.47 o 
  -8  -1   8      351.67      331.33      6.04 o 
  -7  -1   8      173.43      167.53      4.04 o 
  -6  -1   8        2.75        6.62      0.68 o 
  -5  -1   8      212.29      216.02     13.90 o 
  -4  -1   8       37.75       47.89      3.30 o 
  -3  -1   8      259.85      308.79      7.39 o 
  -2  -1   8       96.60       99.49      3.99 o 
  -1  -1   8      682.36      733.28      6.06 o 
   0  -1   8      336.13      380.37      4.45 o 
   1  -1   8      251.55      243.28      5.78 o 
   2  -1   8     2995.97     3196.61     10.74 o 
   3  -1   8       55.40       40.65      0.77 o 
   4  -1   8      335.34      330.19      3.79 o 
   5  -1   8       15.85       18.04      0.69 o 
   6  -1   8      204.33      169.91      1.77 o 
   7  -1   8      427.27      425.66      4.82 o 
   8  -1   8     1034.65      958.62      6.62 o 
   9  -1   8       54.71       53.01      1.90 o 
  10  -1   8        0.99        1.10      0.77 o 
  11  -1   8        6.62        5.10      0.74 o 
 -12   0   8      417.35      442.51     13.35 o 
 -11   0   8      159.40      155.08      5.67 o 
 -10   0   8        6.16        3.29      2.62 o 
  -9   0   8      194.57      153.69      5.99 o 
  -8   0   8      980.39      945.17     12.33 o 
  -7   0   8      150.70      137.45      3.82 o 
  -6   0   8       40.35       36.24      1.93 o 
  -5   0   8      363.66      351.01      8.65 o 
  -4   0   8      499.92      464.49      9.82 o 
  -3   0   8       67.52       77.74      3.89 o 
  -2   0   8      680.41      708.59     20.98 o 
  -1   0   8      866.45     1040.70      7.43 o 
   0   0   8       80.79       84.53      4.63 o 
   1   0   8     1666.19     1803.92     78.47 o 
   2   0   8      844.22      915.21     11.68 o 
   3   0   8      716.46      685.54     10.01 o 
   4   0   8      185.24      180.78      1.61 o 
   5   0   8       32.21       43.47      0.81 o 
   6   0   8      141.65      142.47      1.87 o 
   7   0   8      129.56      128.77      1.86 o 
   8   0   8       18.42       12.44      0.87 o 
   9   0   8      160.93      175.14      3.85 o 
  10   0   8        0.15        0.27      0.92 o 
  11   0   8        2.56        2.16      0.80 o 
 -12   1   8       10.07       11.76      0.71 o 
 -11   1   8      197.08      194.66      5.98 o 
 -10   1   8      436.86      422.51      9.58 o 
  -9   1   8      418.23      383.37      9.34 o 
  -8   1   8     6970.79     6315.80    357.42 o 
  -7   1   8        3.19        1.26      1.53 o 
  -6   1   8     2949.36     2879.00     18.25 o 
  -5   1   8      857.17      871.08      7.70 o 
  -4   1   8        0.03        0.12      1.40 o 
  -3   1   8       67.39       99.61      4.45 o 
  -2   1   8     1200.28     1439.01     15.46 o 
  -1   1   8       64.70       80.61      3.53 o 
   0   1   8       71.64       91.05      3.41 o 
   1   1   8     1404.49     1496.96     13.70 o 
   2   1   8     4607.33     4975.23     26.47 o 
   3   1   8     3811.74     3772.18     29.90 o 
   4   1   8      301.93      341.73     10.59 o 
   5   1   8       76.85       88.66      2.88 o 
   6   1   8     1615.46     1533.93      8.15 o 
   7   1   8      531.03      502.58      3.78 o 
   8   1   8      267.71      292.02      2.19 o 
   9   1   8      341.75      333.83      4.67 o 
  10   1   8        0.06        0.38      0.54 o 
  11   1   8       21.90       18.82      1.21 o 
  12   1   8        7.86        9.75      0.79 o 
 -12   2   8       26.57       30.84      1.87 o 
 -11   2   8       13.97        8.21     10.18 o 
 -10   2   8        2.49        2.50      2.32 o 
  -9   2   8        4.70        7.07      2.69 o 
  -8   2   8      179.39      138.49      6.80 o 
  -7   2   8     1114.47     1006.53     38.61 o 
  -6   2   8      396.24      351.51      6.95 o 
  -5   2   8      302.46      342.02      7.66 o 
  -4   2   8      995.87     1147.14     15.87 o 
  -3   2   8     3999.19     4237.51     28.98 o 
  -2   2   8      738.33      826.18     26.56 o 
  -1   2   8     1967.13     2014.38     14.25 o 
   0   2   8      503.26      527.38      6.91 o 
   1   2   8     2477.82     2510.35     14.24 o 
   2   2   8     1403.03     1498.31     10.39 o 
   3   2   8     1501.70     1576.07     10.42 o 
   4   2   8      127.66      119.91      3.25 o 
   5   2   8      105.67       98.18      1.76 o 
   6   2   8       47.19       47.32      1.23 o 
   7   2   8       43.18       39.79      3.19 o 
   8   2   8      374.65      375.61      7.44 o 
   9   2   8      284.14      266.24      3.91 o 
  10   2   8      579.42      566.30      9.51 o 
  11   2   8       22.77       14.67      0.73 o 
  12   2   8        7.39        3.94      0.75 o 
 -11   3   8        5.73        6.37      1.68 o 
 -10   3   8       18.67       10.58      2.17 o 
  -9   3   8      748.86      690.51     11.90 o 
  -8   3   8     1224.07     1162.68     54.10 o 
  -7   3   8      215.28      164.54      9.52 o 
  -6   3   8      125.53      112.87      5.11 o 
  -5   3   8       40.63       37.55      1.42 o 
  -4   3   8      102.61       95.44      1.93 o 
  -3   3   8      418.17      461.14      6.17 o 
  -2   3   8       68.68       57.27      2.80 o 
  -1   3   8      801.21      847.45      9.72 o 
   0   3   8     2560.83     2701.91     16.53 o 
   1   3   8     1303.69     1325.94     11.13 o 
   2   3   8     3091.14     3050.59     16.15 o 
   3   3   8       46.43       37.84      1.80 o 
   4   3   8       16.43       13.34      0.96 o 
   5   3   8        2.39        0.91      0.50 o 
   6   3   8      387.34      338.82      3.79 o 
   7   3   8      207.17      200.85      2.80 o 
   8   3   8     4882.27     4673.87     11.25 o 
   9   3   8     2254.71     2190.21     33.54 o 
  10   3   8      350.86      312.34     12.76 o 
  11   3   8      431.17      426.82      5.36 o 
  12   3   8       33.17       19.65     14.12 o 
  13   3   8       13.93       14.18      0.78 o 
 -11   4   8       59.57       43.44      2.04 o 
 -10   4   8       28.38       34.06      2.58 o 
  -9   4   8       84.57       71.78      3.95 o 
  -8   4   8       23.04       21.79      1.09 o 
  -7   4   8        7.50       13.59      0.88 o 
  -6   4   8      992.56      967.20     21.62 o 
  -5   4   8      243.23      199.59      4.58 o 
  -4   4   8      336.93      353.63      6.66 o 
  -3   4   8      114.58      128.91      2.32 o 
  -2   4   8      382.45      407.81     21.55 o 
  -1   4   8       94.81      104.81      3.70 o 
   0   4   8      602.48      554.67      8.06 o 
   1   4   8      167.90      189.13      4.59 o 
   2   4   8      216.99      186.86      4.43 o 
   3   4   8      232.41      251.21      6.67 o 
   4   4   8       29.42       29.61      0.93 o 
   5   4   8       21.32       29.42      1.05 o 
   6   4   8      277.20      278.50      3.16 o 
   7   4   8      806.85      759.83      8.69 o 
   8   4   8        1.64        1.58      0.64 o 
   9   4   8        9.53        9.42      0.82 o 
  10   4   8       41.56       45.93      3.78 o 
  11   4   8       18.31       18.00      1.39 o 
  12   4   8       16.65       11.52      0.68 o 
  13   4   8        7.41        3.41      0.65 o 
 -10   5   8       17.30       18.50      1.65 o 
  -9   5   8       33.68       35.21      2.53 o 
  -8   5   8       13.88       10.80      2.17 o 
  -7   5   8        1.16        1.10      0.59 o 
  -6   5   8      407.12      370.32      6.64 o 
  -5   5   8      150.28      153.62      6.34 o 
  -4   5   8        4.70        7.07      0.61 o 
  -3   5   8       54.67       58.82      1.25 o 
  -2   5   8      233.20      257.73      2.96 o 
  -1   5   8     1983.17     1970.63     24.38 o 
   0   5   8     1729.97     1794.07     24.16 o 
   1   5   8       20.02       22.90      0.66 o 
   2   5   8      798.49      831.85      4.57 o 
   3   5   8      288.84      310.21      2.14 o 
   4   5   8       17.83       12.47      0.70 o 
   5   5   8       71.76       91.50      1.36 o 
   6   5   8       13.92       15.49      0.50 o 
   7   5   8       50.57       46.96      1.04 o 
   8   5   8      562.98      567.21      5.47 o 
   9   5   8        4.33        4.98      0.77 o 
  10   5   8        6.45        9.95      1.59 o 
  11   5   8      564.08      566.37      5.82 o 
  12   5   8        0.04       -0.08      0.50 o 
  13   5   8      279.94      267.55     32.50 o 
  -9   6   8       27.72       22.41      1.77 o 
  -8   6   8        5.88        5.11      1.08 o 
  -7   6   8        4.88        1.91      1.08 o 
  -6   6   8      140.26      145.70      2.13 o 
  -5   6   8       72.13       62.63      1.51 o 
  -4   6   8        2.89        0.83      0.60 o 
  -3   6   8      602.59      662.39      5.96 o 
  -2   6   8     1345.84     1343.39      6.83 o 
  -1   6   8      120.80      126.94      1.84 o 
   0   6   8     1215.96     1218.77      6.18 o 
   1   6   8      156.85      144.74      1.59 o 
   2   6   8      221.48      195.41      4.06 o 
   3   6   8      321.84      343.53      2.40 o 
   4   6   8      196.39      201.70      1.91 o 
   5   6   8       10.28        9.64      0.49 o 
   6   6   8     1423.87     1352.71      7.04 o 
   7   6   8      222.06      211.97      2.28 o 
   8   6   8      940.55      942.23      6.83 o 
   9   6   8        5.95        8.12      0.81 o 
  10   6   8        2.79        2.72      0.73 o 
  11   6   8       55.32       54.82      1.85 o 
  12   6   8       67.39       76.36      2.05 o 
  13   6   8        0.24        0.55      0.42 o 
  -9   7   8       13.89       11.69      1.07 o 
  -8   7   8      302.19      335.16      3.56 o 
  -7   7   8       11.00       11.64      1.26 o 
  -6   7   8      207.41      198.42      2.27 o 
  -5   7   8       47.64       66.42      1.50 o 
  -4   7   8       37.71       29.95      1.22 o 
  -3   7   8     1503.68     1483.08     12.71 o 
  -2   7   8     2945.43     3050.44     23.43 o 
  -1   7   8      114.53      108.61      1.84 o 
   0   7   8      239.63      255.78      2.64 o 
   1   7   8       77.69       68.31      1.73 o 
   2   7   8     1075.45     1018.35     16.93 o 
   3   7   8     1595.95     1530.21     48.10 o 
   4   7   8       49.91       50.20      1.36 o 
   5   7   8      840.13      847.27      8.06 o 
   6   7   8      342.90      356.67      4.36 o 
   7   7   8        4.59        5.18      0.73 o 
   8   7   8       42.86       39.74      1.18 o 
   9   7   8        5.50        7.78      1.02 o 
  10   7   8      548.90      562.54      4.35 o 
  11   7   8      173.60      168.99      2.14 o 
  12   7   8        0.66        1.78      0.77 o 
  13   7   8       19.71       20.28      0.66 o 
  -7   8   8      100.43       91.02     62.80 o 
  -6   8   8      326.86      343.43      6.03 o 
  -5   8   8        0.23        0.57      1.48 o 
  -4   8   8       61.91       56.45      1.61 o 
  -3   8   8      333.93      291.10      5.98 o 
  -2   8   8        0.49        3.45      0.81 o 
  -1   8   8      250.19      280.89      3.05 o 
   0   8   8      132.77      134.65      3.63 o 
   1   8   8      164.87      161.35      3.34 o 
   2   8   8      916.51      872.40      8.76 o 
   3   8   8      758.74      693.39     15.07 o 
   4   8   8      947.93      901.74      4.98 o 
   5   8   8      128.65      120.52      1.67 o 
   6   8   8      122.65      113.82      1.71 o 
   7   8   8        0.41        1.40      0.80 o 
   8   8   8       51.86       49.99      1.42 o 
   9   8   8     1880.71     1929.92     11.24 o 
  10   8   8      230.20      239.96      2.68 o 
  11   8   8      200.32      212.43      2.33 o 
  12   8   8       67.71       74.74      2.07 o 
  13   8   8        1.04        1.16      0.52 o 
  -7   9   8       62.55       60.29      2.09 o 
  -6   9   8       65.16       80.68      3.01 o 
  -5   9   8      515.85      538.39      8.13 o 
  -4   9   8       11.13        8.16      1.92 o 
  -3   9   8       86.55       99.66      4.18 o 
  -2   9   8       22.42       12.53      2.08 o 
  -1   9   8        4.11        0.31      1.34 o 
   0   9   8      298.08      304.41     11.76 o 
   1   9   8      731.74      733.96     21.55 o 
   2   9   8      278.87      248.88      4.31 o 
   3   9   8        0.70        5.62      0.89 o 
   4   9   8      542.90      563.59      5.91 o 
   5   9   8        7.12       13.20      0.71 o 
   6   9   8        1.57        0.52      0.52 o 
   7   9   8      173.70      157.50      2.24 o 
   8   9   8       48.84       50.05      1.40 o 
   9   9   8       36.54       35.59      1.25 o 
  10   9   8       29.59       35.46      1.12 o 
  11   9   8        0.22        0.81      0.50 o 
  12   9   8        5.16        4.94      0.47 o 
  -6  10   8      143.39      151.13      3.24 o 
  -5  10   8      119.57      130.21      3.69 o 
  -4  10   8      242.02      224.52      5.29 o 
  -3  10   8        4.49        1.98      1.66 o 
  -2  10   8      122.82      122.84      4.47 o 
  -1  10   8      440.46      420.37      8.02 o 
   0  10   8       41.79       33.82      1.41 o 
   1  10   8     1331.90     1299.09     13.03 o 
   2  10   8      354.65      333.35     25.61 o 
   3  10   8      937.83      895.00      5.40 o 
   4  10   8      480.77      450.68      7.17 o 
   5  10   8      195.29      180.05      5.40 o 
   6  10   8      219.68      226.03      2.54 o 
   7  10   8        1.43        3.13      0.96 o 
   8  10   8      525.55      518.69      3.92 o 
   9  10   8      456.27      459.02      3.62 o 
  10  10   8      243.89      276.45      3.93 o 
  11  10   8       15.01       19.68      1.15 o 
  12  10   8      231.75      226.65      2.56 o 
  -4  11   8      135.12      157.23      3.83 o 
  -3  11   8      155.04      155.12      4.21 o 
  -2  11   8      181.79      168.46      4.74 o 
  -1  11   8       43.59       42.89      2.89 o 
   0  11   8        3.39        0.85      0.76 o 
   1  11   8      800.15      735.93      5.60 o 
   2  11   8      137.08      138.30      8.14 o 
   3  11   8      512.94      481.87      5.40 o 
   4  11   8      159.36      163.86      6.36 o 
   5  11   8       52.79       64.33      2.03 o 
   6  11   8      156.67      154.50      3.11 o 
   7  11   8       26.18       33.39      1.68 o 
   8  11   8      355.04      345.76      4.58 o 
   9  11   8     1176.16     1154.01      7.98 o 
  10  11   8      357.45      369.14      4.25 o 
  11  11   8        6.58        6.63      0.81 o 
  -3  12   8       24.69       26.30      1.72 o 
  -2  12   8       54.35       49.76      2.38 o 
  -1  12   8       26.48       25.61      2.10 o 
   0  12   8       19.88       19.74      4.20 o 
   1  12   8       27.72       24.05      1.88 o 
   2  12   8      148.62      137.22      2.43 o 
   3  12   8        3.48        4.47      0.88 o 
   4  12   8      357.67      352.70      3.82 o 
   5  12   8      119.75      131.41      2.58 o 
   6  12   8        3.83        4.09      0.91 o 
   7  12   8       57.70       48.19      1.78 o 
   8  12   8     1124.82     1148.54      7.68 o 
   9  12   8      900.16      993.91      6.78 o 
  10  12   8       34.86       42.38      1.48 o 
  11  12   8       11.60        9.49      0.80 o 
  -1  13   8       75.56       70.91      2.29 o 
   0  13   8      124.12      119.75      3.10 o 
   1  13   8       86.57       77.40      1.95 o 
   2  13   8       34.49       28.38      1.07 o 
   3  13   8      127.22      122.74      2.66 o 
   4  13   8       51.26       51.62      1.91 o 
   5  13   8       55.54       64.08      1.30 o 
   6  13   8      264.15      290.97      8.82 o 
   7  13   8       37.90       37.81      1.11 o 
   8  13   8       21.10       24.42      1.57 o 
   9  13   8      364.10      397.68      2.85 o 
  10  13   8      398.16      464.64      3.70 o 
   3  14   8        0.05        0.14      0.72 o 
   4  14   8       17.28       21.00      1.14 o 
   5  14   8        0.06        0.30      0.74 o 
   6  14   8      133.49      122.75      2.42 o 
   7  14   8       48.69       55.14      1.63 o 
   8  14   8       16.47       16.86      0.97 o 
  -6 -11   9        7.39        3.91      0.60 o 
  -5 -11   9       86.49       92.77      1.63 o 
  -4 -11   9       12.54       13.87      0.77 o 
  -3 -11   9       24.10       29.13      0.95 o 
  -9 -10   9      302.69      316.76      2.91 o 
  -8 -10   9       35.69       31.01      0.74 o 
  -7 -10   9        8.97       10.51      0.88 o 
  -6 -10   9      304.66      306.63     15.38 o 
  -5 -10   9      159.32      153.68      2.48 o 
  -4 -10   9       18.20       18.03      1.03 o 
  -3 -10   9        4.37        5.53      0.56 o 
  -2 -10   9        0.75        0.85      0.48 o 
  -1 -10   9      106.31      125.44      2.88 o 
   0 -10   9      321.63      310.44      8.36 o 
   1 -10   9      207.89      179.52      2.23 o 
 -10  -9   9      132.51      139.76      2.14 o 
  -9  -9   9       33.32       31.14      1.26 o 
  -8  -9   9       56.51       61.81      1.40 o 
  -7  -9   9      312.39      298.76      6.84 o 
  -6  -9   9       93.63      105.62      2.26 o 
  -5  -9   9      223.08      201.63      3.14 o 
  -4  -9   9      104.53      104.86      2.34 o 
  -3  -9   9       22.94       15.67      1.80 o 
  -2  -9   9       67.38       64.27      1.38 o 
  -1  -9   9        4.18        4.65      0.66 o 
   0  -9   9      303.22      303.27      4.92 o 
   1  -9   9       83.46       82.15      1.27 o 
   2  -9   9       31.97       28.63      1.19 o 
   3  -9   9       29.79       28.21      0.99 o 
 -11  -8   9        1.03        1.10      0.57 o 
 -10  -8   9       64.12       61.74      1.67 o 
  -9  -8   9       52.89       54.32      1.38 o 
  -8  -8   9      234.27      235.32      7.61 o 
  -7  -8   9      222.28      230.94     10.75 o 
  -6  -8   9        4.47        6.14      0.93 o 
  -5  -8   9      483.74      493.84      5.08 o 
  -4  -8   9        7.85        5.04      1.02 o 
  -3  -8   9      219.05      233.10      4.45 o 
  -2  -8   9      806.40      785.66      5.79 o 
  -1  -8   9      291.08      283.51      7.22 o 
   0  -8   9      155.05      166.69      1.80 o 
   1  -8   9       90.07       89.73      1.30 o 
   2  -8   9       43.53       39.24      1.74 o 
   3  -8   9       84.98       81.74      1.38 o 
   4  -8   9      105.99      111.68      5.96 o 
 -12  -7   9      236.11      228.01      2.09 o 
 -11  -7   9      104.14      108.34      1.95 o 
 -10  -7   9        0.01        0.74      0.66 o 
  -9  -7   9        0.01        0.58      1.46 o 
  -8  -7   9        3.65        2.42      1.45 o 
  -7  -7   9      658.81      679.11     40.44 o 
  -6  -7   9      412.35      422.88      4.60 o 
  -5  -7   9      268.73      262.03      3.79 o 
  -4  -7   9      389.46      355.10      4.45 o 
  -3  -7   9       32.44       29.60      1.55 o 
  -2  -7   9      718.43      678.29     15.31 o 
  -1  -7   9      111.48       98.64      1.50 o 
   0  -7   9       32.46       27.26      0.94 o 
   1  -7   9        0.41        0.57      0.69 o 
   2  -7   9      223.84      219.82      2.00 o 
   3  -7   9       45.38       54.60      1.38 o 
   4  -7   9        0.42        0.85      0.61 o 
   5  -7   9      157.73      137.13      1.57 o 
 -12  -6   9        0.40       -0.32      0.32 o 
 -11  -6   9        1.15        0.30      0.71 o 
 -10  -6   9       16.74       14.16      0.93 o 
  -9  -6   9      385.11      381.79      7.19 o 
  -8  -6   9      140.01      157.54      4.61 o 
  -7  -6   9      229.78      222.54     14.73 o 
  -6  -6   9     1235.32     1194.68      7.38 o 
  -5  -6   9       67.11       78.18      1.55 o 
  -4  -6   9      333.20      299.20      3.50 o 
  -3  -6   9       31.41       27.76      1.02 o 
  -2  -6   9      191.12      185.25      2.01 o 
  -1  -6   9      233.61      235.15      2.68 o 
   0  -6   9     1426.69     1436.19     10.20 o 
   1  -6   9      416.40      396.53      5.33 o 
   2  -6   9       94.57      110.72      1.54 o 
   3  -6   9      106.76      101.20      1.43 o 
   4  -6   9        0.07        3.69      0.77 o 
   5  -6   9      111.37      130.47      5.59 o 
   6  -6   9        0.31        2.53      0.83 o 
   7  -6   9       10.29        5.44      0.63 o 
 -12  -5   9        1.97        4.00      0.70 o 
 -11  -5   9      600.18      600.73     23.12 o 
 -10  -5   9       18.55       23.85      2.91 o 
  -9  -5   9      287.38      280.96      6.46 o 
  -8  -5   9      257.36      231.07      5.63 o 
  -7  -5   9      224.93      229.18     19.26 o 
  -6  -5   9        4.62        7.77      0.66 o 
  -5  -5   9     1062.27     1019.07     13.88 o 
  -4  -5   9      124.07      123.44      1.82 o 
  -3  -5   9       11.56       10.16      0.74 o 
  -2  -5   9        2.18        4.35      0.45 o 
  -1  -5   9       48.15       53.20      1.08 o 
   0  -5   9     3087.37     2960.24     28.11 o 
   1  -5   9      764.00      759.52      6.97 o 
   2  -5   9      498.97      507.22      5.68 o 
   3  -5   9        4.75       13.22      0.75 o 
   4  -5   9     1102.15     1028.50     20.03 o 
   5  -5   9      102.32      127.81      5.10 o 
   6  -5   9      179.16      216.73      6.34 o 
   7  -5   9      399.71      392.16      3.71 o 
   8  -5   9        0.78        2.41      0.56 o 
 -13  -4   9       50.85       58.85      1.41 o 
 -12  -4   9       16.94       19.27      2.06 o 
 -11  -4   9       13.04       14.53      2.48 o 
 -10  -4   9      281.08      267.50      3.40 o 
  -9  -4   9      539.11      513.18      9.09 o 
  -8  -4   9      133.57      127.08      4.48 o 
  -7  -4   9      347.68      353.17      5.59 o 
  -6  -4   9       59.39       68.05      2.98 o 
  -5  -4   9       81.77       58.86      1.26 o 
  -4  -4   9       21.61       20.64      0.80 o 
  -3  -4   9      495.86      490.77     17.64 o 
  -2  -4   9       83.30       68.42      1.08 o 
  -1  -4   9     1074.55      945.37      6.41 o 
   0  -4   9       12.24        9.05      0.85 o 
   1  -4   9        2.72        4.19      0.79 o 
   2  -4   9      291.25      283.36      2.30 o 
   3  -4   9      207.78      218.79      2.06 o 
   4  -4   9      342.24      356.74      3.35 o 
   5  -4   9       22.85       21.44      1.08 o 
   6  -4   9       59.23       69.70      4.61 o 
   7  -4   9       61.01       54.08      1.84 o 
   8  -4   9       50.96       40.93      1.39 o 
 -13  -3   9       70.29       85.72      1.70 o 
 -12  -3   9       14.54        9.25      2.15 o 
 -11  -3   9       31.96       22.45      2.73 o 
 -10  -3   9     2195.22     2100.66     19.13 o 
  -9  -3   9        1.49       -1.23      1.99 o 
  -8  -3   9        3.39        6.48      1.68 o 
  -7  -3   9       81.20       85.78      1.81 o 
  -6  -3   9      101.75      114.84      2.33 o 
  -5  -3   9        0.04        0.53      1.37 o 
  -4  -3   9      116.78      130.95      3.10 o 
  -3  -3   9        6.86       10.23      0.59 o 
  -2  -3   9      211.37      207.08      3.57 o 
  -1  -3   9     1226.42     1245.96     17.80 o 
   0  -3   9      253.96      208.10      2.74 o 
   1  -3   9     1690.33     1633.66     21.74 o 
   2  -3   9      425.49      398.80      3.76 o 
   3  -3   9       39.42       47.38      1.23 o 
   4  -3   9       55.31       42.15      1.27 o 
   5  -3   9      455.59      433.54     17.00 o 
   6  -3   9      284.93      264.30      8.34 o 
   7  -3   9       83.45       97.46      2.51 o 
   8  -3   9      356.81      353.28      4.01 o 
   9  -3   9       21.95       22.52      1.11 o 
 -12  -2   9       66.79       57.74      3.18 o 
 -11  -2   9       89.32       81.16      4.29 o 
 -10  -2   9        0.15        1.66      2.15 o 
  -9  -2   9        2.02        2.41      2.14 o 
  -8  -2   9      151.49      140.73      4.07 o 
  -7  -2   9      237.96      233.04      3.44 o 
  -6  -2   9       79.30       84.77      1.67 o 
  -5  -2   9      146.57      138.47      9.64 o 
  -4  -2   9       29.15       34.33      1.71 o 
  -3  -2   9      532.46      504.79     23.00 o 
  -2  -2   9       49.43       37.67      1.08 o 
  -1  -2   9      746.32      737.72     21.85 o 
   0  -2   9      514.16      506.82     14.83 o 
   1  -2   9       23.92       15.87      0.77 o 
   2  -2   9      175.32      190.34      1.63 o 
   3  -2   9      173.26      182.36      1.67 o 
   4  -2   9        8.27        4.29      0.53 o 
   5  -2   9       21.27       15.46      1.61 o 
   6  -2   9        5.34        6.97      0.82 o 
   7  -2   9      104.68       96.41      2.53 o 
   8  -2   9      463.59      446.05      4.87 o 
   9  -2   9        0.02       -0.26      0.89 o 
  10  -2   9       16.28       19.92      1.00 o 
 -12  -1   9       89.99       89.85      3.68 o 
 -11  -1   9      199.75      179.34      6.04 o 
 -10  -1   9       55.96       42.64      3.72 o 
  -9  -1   9       77.79       72.65      4.33 o 
  -8  -1   9     1127.78     1126.95     58.76 o 
  -7  -1   9      290.03      278.19      5.25 o 
  -6  -1   9       16.11       26.81      1.04 o 
  -5  -1   9        0.46        1.24      0.51 o 
  -4  -1   9      136.71      157.74      6.11 o 
  -3  -1   9       24.22       28.30      2.61 o 
  -2  -1   9      933.28     1021.05     13.03 o 
  -1  -1   9      494.95      487.62     25.53 o 
   0  -1   9      558.67      573.29      6.48 o 
   1  -1   9     5258.46     5223.05     51.00 o 
   2  -1   9      826.29      938.29      6.92 o 
   3  -1   9       87.60       70.45      1.04 o 
   4  -1   9        0.84        0.73      0.32 o 
   5  -1   9      183.08      172.34      2.97 o 
   6  -1   9        3.42        2.96      0.66 o 
   7  -1   9     1596.82     1514.34     12.67 o 
   8  -1   9        1.35        1.00      1.05 o 
   9  -1   9       27.66       24.57      1.42 o 
  10  -1   9        3.53        2.56      0.76 o 
 -12   0   9        0.57        0.97      0.56 o 
 -11   0   9      247.09      231.91      6.69 o 
 -10   0   9      112.55       93.17      4.95 o 
  -9   0   9      250.89      244.93      7.44 o 
  -8   0   9     1293.62     1240.95     11.95 o 
  -7   0   9     1294.48     1283.86     27.78 o 
  -6   0   9     1057.19     1021.34      9.64 o 
  -5   0   9       21.50       19.53      1.53 o 
  -4   0   9        0.01        2.07      1.32 o 
  -3   0   9       52.30       53.34      3.46 o 
  -2   0   9       91.75       72.24      3.67 o 
  -1   0   9        0.23        0.29      0.81 o 
   0   0   9     2183.74     2401.74     48.48 o 
   1   0   9      861.48      783.97      8.39 o 
   2   0   9     1135.44     1201.18      6.84 o 
   3   0   9      618.86      621.00      5.04 o 
   4   0   9      101.54       95.23      1.00 o 
   5   0   9       54.69       49.04      1.67 o 
   6   0   9      276.59      279.66      2.66 o 
   7   0   9     2278.40     2243.97      7.51 o 
   8   0   9      829.03      813.13     13.22 o 
   9   0   9        3.86        3.75      1.23 o 
  10   0   9        0.19        1.87      0.83 o 
  11   0   9       30.75       32.48      1.19 o 
 -12   1   9        0.28        0.38      0.42 o 
 -11   1   9        0.10       -0.65      2.02 o 
 -10   1   9        0.12       -1.14      2.61 o 
  -9   1   9      194.70      152.23      6.14 o 
  -8   1   9        5.93       11.88      3.66 o 
  -7   1   9      196.38      188.27      4.74 o 
  -6   1   9     2040.57     1946.36     91.01 o 
  -5   1   9        1.15        1.94      1.14 o 
  -4   1   9      699.00      652.11     10.38 o 
  -3   1   9        5.37        3.84      1.66 o 
  -2   1   9       56.72       52.22      3.38 o 
  -1   1   9     1975.97     2211.04     19.10 o 
   0   1   9     1769.78     1963.58     16.76 o 
   1   1   9     1456.88     1575.81     19.54 o 
   2   1   9      206.22      208.83      2.17 o 
   3   1   9      366.50      403.28      3.52 o 
   4   1   9       59.24       61.08      1.00 o 
   5   1   9       14.42        8.28      0.48 o 
   6   1   9        0.40        0.66      0.40 o 
   7   1   9       91.51       82.34      1.57 o 
   8   1   9      749.77      727.61      4.54 o 
   9   1   9      147.99      146.22      2.16 o 
  10   1   9       33.04       26.15      0.91 o 
  11   1   9        2.09        2.66      0.77 o 
 -11   2   9        0.11       -0.16      0.47 o 
 -10   2   9       57.55       40.90      3.43 o 
  -9   2   9        0.00        0.58      2.62 o 
  -8   2   9      310.42      270.70      7.86 o 
  -7   2   9       20.70       23.03      5.06 o 
  -6   2   9      555.20      506.09      7.23 o 
  -5   2   9      187.13      194.99      4.19 o 
  -4   2   9      246.16      240.91      4.14 o 
  -3   2   9      277.69      359.87      9.10 o 
  -2   2   9      397.22      438.28      9.47 o 
  -1   2   9      261.97      279.97      4.47 o 
   0   2   9       27.30       43.23      2.26 o 
   1   2   9     2133.28     2217.47     14.41 o 
   2   2   9     1134.77     1322.17      8.49 o 
   3   2   9      496.36      548.19     38.98 o 
   4   2   9      163.57      177.11      3.62 o 
   5   2   9      242.83      220.24      2.43 o 
   6   2   9       37.14       34.20      0.92 o 
   7   2   9       92.01       97.05      2.28 o 
   8   2   9      175.23      153.50      3.46 o 
   9   2   9        7.34        5.84      0.58 o 
  10   2   9      141.06      133.16      1.89 o 
  11   2   9       60.59       62.66      1.15 o 
  12   2   9        7.73       10.03      0.81 o 
 -11   3   9        0.31        1.23      1.27 o 
 -10   3   9        2.98        1.19      1.94 o 
  -9   3   9        1.34        1.38      0.65 o 
  -8   3   9      164.45      160.96     13.16 o 
  -7   3   9      199.44      181.31      7.02 o 
  -6   3   9       39.55       35.49      2.38 o 
  -5   3   9      273.01      247.28      7.19 o 
  -4   3   9       97.10       83.50      1.89 o 
  -3   3   9       20.28       23.58      2.86 o 
  -2   3   9     2029.20     2240.38     24.81 o 
  -1   3   9      161.60      165.21      4.61 o 
   0   3   9      957.95     1050.94     10.97 o 
   1   3   9     1011.95     1061.32     29.18 o 
   2   3   9        0.12        0.29      0.93 o 
   3   3   9     1318.34     1458.09      9.34 o 
   4   3   9      151.47      146.08      2.09 o 
   5   3   9      105.78      105.58      1.87 o 
   6   3   9      572.56      511.12      6.63 o 
   7   3   9      298.30      285.74      2.08 o 
   8   3   9        2.78        4.01      0.70 o 
   9   3   9      274.58      267.59      2.77 o 
  10   3   9       24.36       19.10      1.01 o 
  11   3   9       39.93       38.27      1.04 o 
  12   3   9       79.48       71.30     45.97 o 
 -11   4   9        5.75        5.81      1.08 o 
 -10   4   9        9.57       13.36      1.84 o 
  -9   4   9      238.65      218.93      6.11 o 
  -8   4   9        0.69        0.88      0.64 o 
  -7   4   9      149.83      165.92      6.67 o 
  -6   4   9      332.92      321.87     10.04 o 
  -5   4   9     1241.52     1295.21     22.56 o 
  -4   4   9      164.79      213.57      5.30 o 
  -3   4   9       65.96      102.01      3.55 o 
  -2   4   9      371.81      463.35      4.66 o 
  -1   4   9      708.08      747.41     10.15 o 
   0   4   9      432.66      411.05      3.07 o 
   1   4   9     1008.28     1019.01     17.43 o 
   2   4   9      684.90      680.00     12.70 o 
   3   4   9      808.68      835.87      4.60 o 
   4   4   9        0.73        0.68      0.50 o 
   5   4   9      184.88      171.43      2.43 o 
   6   4   9       64.10       55.63      1.23 o 
   7   4   9      683.89      685.63      6.60 o 
   8   4   9      100.31       92.32      1.67 o 
   9   4   9       65.50       59.72      1.46 o 
  10   4   9       59.17       50.91      1.44 o 
  11   4   9        3.68        2.32      0.61 o 
  12   4   9        0.80        0.70      0.46 o 
 -10   5   9        3.16        2.06      1.02 o 
  -9   5   9      171.81      169.05      4.60 o 
  -8   5   9       46.73       59.88      4.00 o 
  -7   5   9      211.95      207.21      4.90 o 
  -6   5   9        2.00        4.21      0.87 o 
  -5   5   9       43.00       47.91      3.13 o 
  -4   5   9       34.72       40.70      1.24 o 
  -3   5   9      243.64      250.55      3.89 o 
  -2   5   9       41.01       36.08      1.07 o 
  -1   5   9      650.72      640.96     13.95 o 
   0   5   9      388.43      385.49      5.88 o 
   1   5   9     1537.96     1513.68      9.56 o 
   2   5   9      389.76      334.73      3.64 o 
   3   5   9       36.85       37.64      0.86 o 
   4   5   9      102.16      111.92      1.43 o 
   5   5   9       17.28       16.05      1.72 o 
   6   5   9        0.38        1.05      0.67 o 
   7   5   9       64.57       70.12      1.12 o 
   8   5   9      431.83      402.65      3.46 o 
   9   5   9      344.96      351.51      3.28 o 
  10   5   9      333.48      333.14      3.07 o 
  11   5   9      221.67      209.99      3.41 o 
  12   5   9       35.47       32.40      1.21 o 
  13   5   9        6.39        6.52      0.65 o 
  -9   6   9       87.57       85.18      2.65 o 
  -8   6   9      141.63      147.54      4.15 o 
  -7   6   9      230.15      205.40      2.27 o 
  -6   6   9       45.74       47.15      1.31 o 
  -5   6   9       70.11       57.44      2.76 o 
  -4   6   9      271.98      290.94      6.11 o 
  -3   6   9       17.31       31.46      1.14 o 
  -2   6   9        0.75        0.93      0.56 o 
  -1   6   9      180.67      179.85      3.99 o 
   0   6   9      623.79      566.35      3.42 o 
   1   6   9       87.40       72.33      1.00 o 
   2   6   9        2.86        5.83      0.44 o 
   3   6   9        0.57        0.51      0.35 o 
   4   6   9       15.79       15.10      1.24 o 
   5   6   9       79.65       87.93      1.77 o 
   6   6   9      137.57      124.90      1.88 o 
   7   6   9      153.63      141.82      2.83 o 
   8   6   9       23.03       26.14      1.03 o 
   9   6   9       51.34       54.56      1.41 o 
  10   6   9        3.24        4.19      0.69 o 
  11   6   9        4.16        3.29      0.61 o 
  12   6   9       71.28       70.46      1.24 o 
  13   6   9        1.21        0.66      0.34 o 
  -8   7   9      241.40      244.42      4.10 o 
  -7   7   9      197.44      195.39      6.98 o 
  -6   7   9       39.90       46.11      1.48 o 
  -5   7   9       24.19       21.73      0.99 o 
  -4   7   9        3.38        9.36      0.93 o 
  -3   7   9      276.07      299.53      4.06 o 
  -2   7   9      158.48      182.92      2.50 o 
  -1   7   9      645.04      647.61      9.82 o 
   0   7   9      143.93      160.84      3.25 o 
   1   7   9        6.34        5.58      0.76 o 
   2   7   9      340.12      327.42      3.37 o 
   3   7   9       95.13       84.88      1.39 o 
   4   7   9      383.03      380.12      2.88 o 
   5   7   9       80.07       74.16      2.01 o 
   6   7   9      122.67      133.14      2.97 o 
   7   7   9      660.70      663.55      9.12 o 
   8   7   9     1498.29     1524.89      9.93 o 
   9   7   9      710.24      738.73      5.03 o 
  10   7   9      390.92      377.52      3.28 o 
  11   7   9        5.92        5.96      0.65 o 
  12   7   9       26.24       23.24      1.12 o 
  13   7   9        2.68        3.16      0.85 o 
  -7   8   9       54.21       64.50      2.51 o 
  -6   8   9       27.63       23.64      1.97 o 
  -5   8   9       57.96       44.77      1.79 o 
  -4   8   9      117.74      114.98      2.23 o 
  -3   8   9       98.50       81.67      2.00 o 
  -2   8   9       72.67       77.94      1.78 o 
  -1   8   9      292.88      283.00      3.46 o 
   0   8   9      251.12      215.13      4.35 o 
   1   8   9      438.76      432.27      7.62 o 
   2   8   9     1521.30     1589.38     10.03 o 
   3   8   9      686.76      670.74     11.96 o 
   4   8   9      322.07      301.31      3.57 o 
   5   8   9       13.88       19.43      2.24 o 
   6   8   9       13.01       17.65      5.23 o 
   7   8   9        2.43        2.16      2.05 o 
   8   8   9      838.07      815.08      7.49 o 
   9   8   9       77.36       83.39      2.55 o 
  10   8   9       16.76       17.37      0.88 o 
  11   8   9       24.51       24.36      0.86 o 
  12   8   9       45.91       45.17      2.01 o 
  -6   9   9       10.86        7.48      1.33 o 
  -5   9   9       16.09       17.88      2.03 o 
  -4   9   9      431.76      387.22      7.22 o 
  -3   9   9      554.76      559.66      9.15 o 
  -2   9   9       79.50       78.29      3.70 o 
  -1   9   9        2.78        4.36      0.87 o 
   0   9   9      166.06      168.82      6.29 o 
   1   9   9       10.59       15.03      1.51 o 
   2   9   9        0.45        2.24      1.15 o 
   3   9   9     2112.19     2036.75     32.43 o 
   4   9   9     1091.41     1037.97      5.54 o 
   5   9   9       48.25       35.81      1.21 o 
   6   9   9       12.37       13.28      4.36 o 
   7   9   9      181.22      182.44      3.65 o 
   8   9   9      723.66      738.33      7.06 o 
   9   9   9     1179.86     1182.25      8.74 o 
  10   9   9      179.61      187.21      3.37 o 
  11   9   9        9.92        9.19      0.96 o 
  12   9   9       14.49       13.26      0.79 o 
  -5  10   9       74.76       76.04      2.79 o 
  -4  10   9       12.25       15.41      1.99 o 
  -3  10   9        2.97        7.16      1.84 o 
  -2  10   9      276.20      264.45      6.25 o 
  -1  10   9      274.52      254.53      6.23 o 
   0  10   9      410.93      441.73      4.26 o 
   1  10   9       18.48       18.41      2.26 o 
   2  10   9     1084.47     1061.76     11.35 o 
   3  10   9       43.57       44.07      1.36 o 
   4  10   9       17.51       16.54      1.00 o 
   5  10   9      329.29      333.82     10.47 o 
   6  10   9      217.72      222.92     11.96 o 
   7  10   9       42.28       37.65      1.87 o 
   8  10   9     1764.55     1817.92     10.77 o 
   9  10   9       10.57       12.62      1.32 o 
  10  10   9      169.47      182.07      3.19 o 
  11  10   9       17.40       18.75      1.09 o 
  -4  11   9        2.79        3.99      1.19 o 
  -3  11   9        4.66        8.94      1.70 o 
  -2  11   9        6.19        6.87      1.59 o 
  -1  11   9        2.29        6.96      1.71 o 
   0  11   9        5.81        4.99      1.70 o 
   1  11   9       23.71       20.52      1.19 o 
   2  11   9      268.56      252.60      5.76 o 
   3  11   9      118.74      102.98      3.67 o 
   4  11   9      119.93      131.96      2.16 o 
   5  11   9       11.43       13.18      1.17 o 
   6  11   9       19.86       24.52      1.47 o 
   7  11   9      118.19      136.14      2.92 o 
   8  11   9       39.71       34.90      1.71 o 
   9  11   9       16.87       22.70      1.39 o 
  10  11   9       58.10       70.98      1.92 o 
  11  11   9       17.14       13.82      0.91 o 
  -3  12   9      106.58      113.05      2.87 o 
  -2  12   9       48.57       59.46      2.53 o 
  -1  12   9       21.28       24.87      1.97 o 
   0  12   9      120.47      108.61      3.61 o 
   1  12   9       19.76       23.32      1.11 o 
   2  12   9        2.40        3.10      0.81 o 
   3  12   9       35.01       35.72      2.25 o 
   4  12   9       53.47       58.40      1.35 o 
   5  12   9        0.33        0.96      0.73 o 
   6  12   9       90.06      100.57      2.27 o 
   7  12   9      244.96      235.49      3.42 o 
   8  12   9      490.25      495.25      4.83 o 
   9  12   9      432.25      437.79      4.35 o 
  10  12   9        9.59       14.27      0.98 o 
  -1  13   9       30.94       26.23      1.44 o 
   0  13   9        2.26        2.59      1.06 o 
   1  13   9       11.38       13.45      1.39 o 
   2  13   9        2.03        1.49      0.59 o 
   3  13   9       25.18       22.11      1.30 o 
   4  13   9      224.80      205.61      3.38 o 
   5  13   9       15.47       11.96      9.57 o 
   6  13   9       48.82       64.45      2.84 o 
   7  13   9       60.77       61.51      1.61 o 
   8  13   9      102.42      119.02      2.14 o 
   9  13   9       16.35       19.83      0.76 o 
   3  14   9        7.45        2.94      0.65 o 
   4  14   9        1.44        1.31      0.63 o 
   5  14   9       84.41       79.27      1.86 o 
   6  14   9       18.20       20.16      1.12 o 
   7  14   9        7.92        3.58      0.74 o 
  -8 -10  10       75.11       68.02      1.28 o 
  -7 -10  10      156.21      140.12     11.21 o 
  -6 -10  10       18.29       12.38      2.06 o 
  -5 -10  10        1.22        2.80      1.18 o 
  -4 -10  10       42.62       34.15      1.17 o 
  -3 -10  10       35.48       36.13      1.16 o 
  -2 -10  10       25.85       22.09      0.93 o 
  -1 -10  10        0.00        0.81      0.46 o 
  -9  -9  10        4.31        4.79      0.67 o 
  -8  -9  10       43.80       36.72      1.61 o 
  -7  -9  10       82.12       73.11      3.43 o 
  -6  -9  10       11.26       12.66      0.70 o 
  -5  -9  10        3.88        2.85      0.79 o 
  -4  -9  10        2.49        2.11      0.81 o 
  -3  -9  10        0.01        0.20      0.74 o 
  -2  -9  10       26.05       35.20      1.57 o 
  -1  -9  10      132.46      150.64      1.82 o 
   0  -9  10        1.17        3.62      0.50 o 
   1  -9  10      175.49      166.21      2.32 o 
   2  -9  10        6.89        4.90      0.60 o 
 -10  -8  10       34.11       35.34      1.19 o 
  -9  -8  10        7.58        7.67      0.74 o 
  -8  -8  10      425.57      380.00      5.88 o 
  -7  -8  10        2.44        3.40      0.72 o 
  -6  -8  10       28.04       25.92      1.26 o 
  -5  -8  10       17.92       16.20      1.12 o 
  -4  -8  10      728.96      733.75      5.91 o 
  -3  -8  10        8.13        6.23      0.98 o 
  -2  -8  10        2.50        2.68      0.66 o 
  -1  -8  10      160.44      156.26      2.03 o 
   0  -8  10      268.19      272.03      2.53 o 
   1  -8  10       47.96       49.60      1.11 o 
   2  -8  10        4.85        3.36      2.11 o 
   3  -8  10       21.85       25.31      1.08 o 
 -11  -7  10        2.40        2.84      0.59 o 
 -10  -7  10       26.41       22.34      2.28 o 
  -9  -7  10       35.87       30.09      2.25 o 
  -8  -7  10      233.32      213.51      4.97 o 
  -7  -7  10        1.50        5.52      0.70 o 
  -6  -7  10      261.50      251.36      3.38 o 
  -5  -7  10       15.47       16.98      1.20 o 
  -4  -7  10      192.57      203.14      3.28 o 
  -3  -7  10      249.53      244.34      3.65 o 
  -2  -7  10      440.64      454.84      3.54 o 
  -1  -7  10       18.30       11.68      0.87 o 
   0  -7  10      753.57      704.13      3.62 o 
   1  -7  10        1.02        1.24      0.55 o 
   2  -7  10        9.63       10.37      0.88 o 
   3  -7  10       67.91       67.95      1.36 o 
   4  -7  10      170.69      172.03      1.81 o 
   5  -7  10        0.99        1.72      0.65 o 
 -11  -6  10      250.72      245.67      9.66 o 
 -10  -6  10      399.57      412.73      5.08 o 
  -9  -6  10       11.87        8.09      1.86 o 
  -8  -6  10      470.50      485.65      7.70 o 
  -7  -6  10       17.84       25.35      2.24 o 
  -6  -6  10       76.41       70.64      1.86 o 
  -5  -6  10      274.97      265.50      2.71 o 
  -4  -6  10       14.72       14.63      1.48 o 
  -3  -6  10       11.18        9.73      0.80 o 
  -2  -6  10       92.22       87.23      2.20 o 
  -1  -6  10      260.81      245.84      1.85 o 
   0  -6  10        7.35        5.66      0.83 o 
   1  -6  10      137.06      110.94      1.55 o 
   2  -6  10      210.85      232.67      2.10 o 
   3  -6  10      293.40      284.23      2.80 o 
   4  -6  10       53.00       44.55      1.69 o 
   5  -6  10       87.97       93.46      1.72 o 
   6  -6  10      251.69      266.12      2.74 o 
 -12  -5  10        9.34       11.08      3.19 o 
 -11  -5  10       29.20       19.52      0.86 o 
 -10  -5  10      742.72      725.82      6.67 o 
  -9  -5  10       35.69       35.85      2.82 o 
  -8  -5  10       22.59       20.59      2.35 o 
  -7  -5  10      437.23      450.88      7.62 o 
  -6  -5  10      121.86      123.16      1.80 o 
  -5  -5  10        8.08       11.74      0.77 o 
  -4  -5  10      185.86      172.86      2.17 o 
  -3  -5  10       62.16       58.11      1.34 o 
  -2  -5  10      476.45      461.08      2.85 o 
  -1  -5  10      613.82      594.03      2.93 o 
   0  -5  10      435.53      447.99      3.61 o 
   1  -5  10      272.66      278.72      2.97 o 
   2  -5  10      369.41      372.58      4.13 o 
   3  -5  10       25.19       15.21      0.99 o 
   4  -5  10      129.18      102.27      1.81 o 
   5  -5  10      153.27      144.25      3.60 o 
   6  -5  10        5.79        9.41      1.05 o 
   7  -5  10        0.14        0.69      0.67 o 
 -12  -4  10      196.88      167.63      4.31 o 
 -11  -4  10       26.65       21.78      2.37 o 
 -10  -4  10       87.00       99.61      2.22 o 
  -9  -4  10      179.68      169.88      5.40 o 
  -8  -4  10       15.91       16.95      2.23 o 
  -7  -4  10       60.98       59.17      3.11 o 
  -6  -4  10       85.13       92.83      4.10 o 
  -5  -4  10      213.40      229.58      3.91 o 
  -4  -4  10      210.71      194.12      2.68 o 
  -3  -4  10        7.34        4.48      0.66 o 
  -2  -4  10      131.29      127.72      1.74 o 
  -1  -4  10      436.72      469.73      2.55 o 
   0  -4  10      670.51      644.32      3.97 o 
   1  -4  10      286.19      271.93      3.17 o 
   2  -4  10     1121.86     1107.16      4.56 o 
   3  -4  10      188.36      171.37      1.86 o 
   4  -4  10      243.83      237.41      3.80 o 
   5  -4  10       31.73       29.40      1.92 o 
   6  -4  10      190.56      197.45      3.21 o 
   7  -4  10       43.71       51.23      1.67 o 
   8  -4  10       31.25       32.11      1.12 o 
 -12  -3  10        0.10        0.22      1.55 o 
 -11  -3  10       13.11       15.97      2.42 o 
 -10  -3  10      117.83      106.18      4.62 o 
  -9  -3  10      797.20      790.88     11.54 o 
  -8  -3  10      295.03      294.45      6.84 o 
  -7  -3  10       11.11        7.84      0.89 o 
  -6  -3  10      374.25      380.70      7.07 o 
  -5  -3  10      260.73      282.29     11.67 o 
  -4  -3  10       42.93       34.49      1.79 o 
  -3  -3  10        1.10        5.41      0.87 o 
  -2  -3  10       35.59       20.38      0.81 o 
  -1  -3  10       43.81       35.75      1.23 o 
   0  -3  10       84.84       75.35      1.96 o 
   1  -3  10     1252.65     1236.70      5.30 o 
   2  -3  10       13.64       10.01      0.67 o 
   3  -3  10        0.01       -0.15      0.66 o 
   4  -3  10      574.87      539.20      4.01 o 
   5  -3  10       61.78       73.57      2.21 o 
   6  -3  10      177.55      159.35      3.07 o 
   7  -3  10      679.14      670.67      5.64 o 
   8  -3  10       25.02       23.94      1.27 o 
   9  -3  10       16.68       16.38      0.85 o 
 -12  -2  10      179.51      182.93      4.82 o 
 -11  -2  10       32.09       28.64      2.77 o 
 -10  -2  10       40.16       43.99      3.57 o 
  -9  -2  10      496.76      478.81      9.38 o 
  -8  -2  10      228.26      218.36      6.20 o 
  -7  -2  10       61.67       63.13      4.05 o 
  -6  -2  10      161.59      160.11      2.50 o 
  -5  -2  10       12.11        9.30      0.96 o 
  -4  -2  10      274.23      287.69      6.67 o 
  -3  -2  10      987.48      926.53     26.70 o 
  -2  -2  10      681.30      683.40     28.40 o 
  -1  -2  10      184.79      183.32      1.81 o 
   0  -2  10      619.56      637.72      5.42 o 
   1  -2  10     1934.75     1898.05      5.75 o 
   2  -2  10      206.40      229.16      3.95 o 
   3  -2  10        0.42        0.91      0.70 o 
   4  -2  10      151.24      155.63      5.37 o 
   5  -2  10       66.53       54.53      1.42 o 
   6  -2  10       57.28       59.76      2.07 o 
   7  -2  10       64.08       63.39      2.08 o 
   8  -2  10       25.41       27.25      1.48 o 
   9  -2  10       48.18       48.78      1.50 o 
 -12  -1  10       60.76       79.37      3.25 o 
 -11  -1  10       42.20       24.91      2.85 o 
 -10  -1  10      404.28      370.41      8.57 o 
  -9  -1  10       60.84       57.90      3.84 o 
  -8  -1  10        0.91        0.82      1.98 o 
  -7  -1  10        2.71        4.08      0.75 o 
  -6  -1  10      312.47      308.55      5.78 o 
  -5  -1  10        9.00       10.52      0.81 o 
  -4  -1  10       40.51       31.74      3.11 o 
  -3  -1  10      256.65      228.95     13.02 o 
  -2  -1  10      490.43      473.86     38.10 o 
  -1  -1  10        1.02        1.85      0.52 o 
   0  -1  10      792.36      717.54     29.28 o 
   1  -1  10     1655.07     1577.89     15.93 o 
   2  -1  10      380.19      363.76      2.19 o 
   3  -1  10      214.76      217.15      1.93 o 
   4  -1  10      874.47      814.87      8.35 o 
   5  -1  10       69.88       66.29      0.95 o 
   6  -1  10       70.30       56.05      1.40 o 
   7  -1  10      494.78      502.60      5.39 o 
   8  -1  10      216.15      211.77      3.41 o 
   9  -1  10       46.56       40.25      1.53 o 
  10  -1  10       60.68       61.26      1.53 o 
 -12   0  10       12.75       12.09      0.70 o 
 -11   0  10      286.46      269.62     12.90 o 
 -10   0  10      691.98      601.99     10.89 o 
  -9   0  10      685.65      696.95     11.93 o 
  -8   0  10        1.41        3.52      2.23 o 
  -7   0  10        5.11        5.66      2.12 o 
  -6   0  10      694.91      694.40      5.04 o 
  -5   0  10      586.93      617.44     18.95 o 
  -4   0  10      498.93      547.11      6.04 o 
  -3   0  10       68.83       65.26      1.49 o 
  -2   0  10       19.16       16.58      1.57 o 
  -1   0  10     1469.13     1408.83     92.86 o 
   0   0  10     1581.97     1621.35     10.53 o 
   1   0  10       55.53       59.58      0.86 o 
   2   0  10      647.74      705.87      6.55 o 
   3   0  10        1.36        1.17      0.33 o 
   4   0  10       16.58       22.16      0.75 o 
   5   0  10      371.61      322.90      3.45 o 
   6   0  10       10.52        4.70      0.68 o 
   7   0  10      240.51      243.40      8.26 o 
   8   0  10      361.26      332.11      2.99 o 
   9   0  10       60.33       58.27      1.89 o 
  10   0  10        1.05        0.83      0.75 o 
  11   0  10        0.91        1.71      0.58 o 
 -11   1  10       88.21       80.60      3.80 o 
 -10   1  10       50.98       33.23      3.19 o 
  -9   1  10       61.52       48.02      3.81 o 
  -8   1  10      790.10      700.79     11.87 o 
  -7   1  10       12.13       11.81      1.97 o 
  -6   1  10      829.52      787.15     60.29 o 
  -5   1  10       12.23        9.01      0.72 o 
  -4   1  10       36.78       41.55      3.87 o 
  -3   1  10        0.21        1.75      0.45 o 
  -2   1  10      554.03      589.83     24.34 o 
  -1   1  10        9.69        6.61      0.55 o 
   0   1  10      979.02     1115.70     11.13 o 
   1   1  10       62.54       66.19      1.66 o 
   2   1  10     1639.11     1775.33     26.32 o 
   3   1  10      222.47      254.75      2.14 o 
   4   1  10        0.76        1.43      0.78 o 
   5   1  10       34.69       32.62      0.78 o 
   6   1  10      406.20      379.51      3.49 o 
   7   1  10     1221.73     1236.61      7.46 o 
   8   1  10        0.11        0.31      0.48 o 
   9   1  10       84.78       85.99      1.56 o 
  10   1  10       12.20       15.41      1.14 o 
  11   1  10        0.69       -0.12      0.59 o 
 -11   2  10        0.52       -0.19      0.54 o 
 -10   2  10       34.81       32.36      2.44 o 
  -9   2  10      148.76      157.41     14.03 o 
  -8   2  10      175.93      153.83      6.07 o 
  -7   2  10       44.78       44.63      2.68 o 
  -6   2  10        9.18       15.79      4.81 o 
  -5   2  10     1649.45     1609.91     46.27 o 
  -4   2  10        3.84        2.46      1.55 o 
  -3   2  10       44.64       35.48      3.09 o 
  -2   2  10       67.01       61.64      3.16 o 
  -1   2  10        0.15        2.17      0.59 o 
   0   2  10      183.87      185.66      3.43 o 
   1   2  10       60.64       64.57      1.36 o 
   2   2  10       96.54       90.93      4.26 o 
   3   2  10      261.15      296.64      2.82 o 
   4   2  10      593.22      555.77      7.74 o 
   5   2  10      151.06      147.75      2.19 o 
   6   2  10       11.10        9.98      1.20 o 
   7   2  10      530.72      490.83      4.53 o 
   8   2  10      168.02      144.87      2.14 o 
   9   2  10       15.52       10.47      0.61 o 
  10   2  10        0.86        0.44      0.55 o 
  11   2  10      150.82      137.97      2.33 o 
 -11   3  10       25.64       33.42      1.94 o 
 -10   3  10      307.94      281.38      6.23 o 
  -9   3  10      489.52      486.50     15.07 o 
  -8   3  10      433.60      418.27     40.93 o 
  -7   3  10        2.17        0.52      2.39 o 
  -6   3  10      754.79      734.22     17.83 o 
  -5   3  10        4.58        3.99      1.55 o 
  -4   3  10       81.45       82.71      1.93 o 
  -3   3  10      830.72      904.79     29.62 o 
  -2   3  10     2670.75     2706.23    162.98 o 
  -1   3  10     1033.45     1158.82     18.05 o 
   0   3  10      140.02      122.34      1.77 o 
   1   3  10        2.02        5.63      3.18 o 
   2   3  10       46.04       36.61      5.50 o 
   3   3  10        3.39        6.41      1.58 o 
   4   3  10       53.07       58.08      5.29 o 
   5   3  10      429.54      445.22      5.40 o 
   6   3  10       59.37       47.96      1.10 o 
   7   3  10       48.12       49.20      0.98 o 
   8   3  10      295.98      271.62      2.30 o 
   9   3  10      124.08      110.48      1.87 o 
  10   3  10       93.62       84.50      1.85 o 
  11   3  10       19.49       21.76      0.77 o 
  12   3  10       30.29       35.33      1.09 o 
 -10   4  10        1.79        1.34      1.29 o 
  -9   4  10       22.82       24.35      0.90 o 
  -8   4  10       15.45       15.00      1.92 o 
  -7   4  10       73.33       72.14      3.69 o 
  -6   4  10       61.64       54.86      1.81 o 
  -5   4  10       39.08       41.35      2.05 o 
  -4   4  10        5.79       17.92      1.24 o 
  -3   4  10      172.17      216.89      3.81 o 
  -2   4  10        1.49        1.34      0.67 o 
  -1   4  10      182.47      206.65      1.96 o 
   0   4  10     1197.16     1078.33      8.95 o 
   1   4  10      537.93      491.43     12.73 o 
   2   4  10      534.98      469.77      7.14 o 
   3   4  10      130.55      152.29      2.25 o 
   4   4  10        3.81        2.77      0.67 o 
   5   4  10      276.59      264.98      3.18 o 
   6   4  10       81.91       81.27      1.67 o 
   7   4  10        0.00        0.72      0.45 o 
   8   4  10        7.79       10.30      0.81 o 
   9   4  10       62.14       64.20      1.71 o 
  10   4  10        3.46        3.43      0.51 o 
  11   4  10        1.88        0.07      0.52 o 
  12   4  10      216.05      204.02      1.67 o 
 -10   5  10       29.22       22.61      1.50 o 
  -9   5  10       47.12       53.72      2.65 o 
  -8   5  10       14.50       17.08      1.96 o 
  -7   5  10        0.04        0.58      0.62 o 
  -6   5  10      231.58      219.03      4.79 o 
  -5   5  10      300.43      277.03      3.15 o 
  -4   5  10       15.87       18.78      0.92 o 
  -3   5  10       36.16       39.09      1.44 o 
  -2   5  10       85.15       91.62      1.66 o 
  -1   5  10      892.52      873.14      4.15 o 
   0   5  10        0.30        1.01      0.41 o 
   1   5  10       21.57       14.89      0.51 o 
   2   5  10      260.52      253.69      3.24 o 
   3   5  10        5.81        7.47      0.93 o 
   4   5  10        2.03        1.93      0.66 o 
   5   5  10       19.62       18.35      0.85 o 
   6   5  10       50.54       58.12      1.28 o 
   7   5  10      376.17      357.47      2.68 o 
   8   5  10      964.34      932.25      6.14 o 
   9   5  10     1577.60     1545.18     13.84 o 
  10   5  10       10.91        8.46      0.75 o 
  11   5  10      253.26      270.05      6.16 o 
  12   5  10       21.41       24.30      1.10 o 
  -9   6  10      130.46      123.65      2.83 o 
  -8   6  10      119.35      123.58      3.58 o 
  -7   6  10       69.84       82.04      1.62 o 
  -6   6  10      176.72      183.74      4.88 o 
  -5   6  10      267.13      265.48      5.47 o 
  -4   6  10       70.94       62.27      3.30 o 
  -3   6  10        0.89        1.96      0.62 o 
  -2   6  10       36.37       36.94      1.22 o 
  -1   6  10       33.38       28.85      0.78 o 
   0   6  10      845.01      775.45      7.50 o 
   1   6  10        2.37        2.83      0.41 o 
   2   6  10      767.21      772.19      3.74 o 
   3   6  10       68.26       63.61      1.87 o 
   4   6  10      442.41      424.50      2.97 o 
   5   6  10      734.52      650.17      4.15 o 
   6   6  10       37.42       39.09      1.15 o 
   7   6  10      135.19      120.47      1.86 o 
   8   6  10       21.80       23.74      1.00 o 
   9   6  10        1.22        0.64      0.85 o 
  10   6  10      497.09      500.65      4.51 o 
  11   6  10       54.40       49.62      0.92 o 
  12   6  10      107.85      118.07      9.23 o 
  -8   7  10      116.84        0.69      1.00 o 
  -7   7  10      140.42      134.98      9.28 o 
  -6   7  10       35.93       46.66      1.41 o 
  -5   7  10      428.08      397.42      5.74 o 
  -4   7  10      397.53      350.90      7.53 o 
  -3   7  10        9.84        2.73      1.26 o 
  -2   7  10        0.62        0.13      1.33 o 
  -1   7  10        6.54        5.25      0.97 o 
   0   7  10        7.64        5.32      0.69 o 
   1   7  10      193.07      188.07      2.45 o 
   2   7  10      234.71      226.93      1.84 o 
   3   7  10      520.19      522.47      3.37 o 
   4   7  10      284.72      267.85      2.52 o 
   5   7  10      270.89      259.41      3.21 o 
   6   7  10       77.04       61.80      4.14 o 
   7   7  10        0.14        0.87      1.79 o 
   8   7  10      440.46      433.93      5.43 o 
   9   7  10      116.43      118.54      2.87 o 
  10   7  10       16.37       16.79      0.83 o 
  11   7  10        0.35        0.09      0.50 o 
  12   7  10       61.49       67.58      8.51 o 
  -7   8  10      242.27      225.01      3.84 o 
  -6   8  10        0.06        1.03      1.35 o 
  -5   8  10      157.66      158.89      6.35 o 
  -4   8  10        0.54        2.29      0.86 o 
  -3   8  10        4.75        3.51      0.83 o 
  -2   8  10       78.99       53.35      1.67 o 
  -1   8  10       39.73       33.89      1.30 o 
   0   8  10       27.63       27.77      1.20 o 
   1   8  10      260.46      237.57      2.81 o 
   2   8  10     1478.50     1445.69     20.45 o 
   3   8  10      279.73      292.02      3.44 o 
   4   8  10     1179.34     1171.77      7.09 o 
   5   8  10       49.67       51.39      1.70 o 
   6   8  10      123.27      126.48      3.03 o 
   7   8  10      855.88      859.44      7.54 o 
   8   8  10      361.13      344.61      4.90 o 
   9   8  10        0.99        1.28      1.06 o 
  10   8  10        1.31        1.54      0.95 o 
  11   8  10       13.55       15.31      1.08 o 
  12   8  10       16.24       16.56      0.92 o 
  -6   9  10        4.42        3.50      1.21 o 
  -5   9  10       65.57       62.00      2.76 o 
  -4   9  10        9.98       12.04      1.82 o 
  -3   9  10      194.37      155.23      4.91 o 
  -2   9  10       96.90      100.68      2.70 o 
  -1   9  10       64.76       81.70      2.05 o 
   0   9  10      109.29      102.23      4.01 o 
   1   9  10      525.10      521.08      6.33 o 
   2   9  10      644.76      622.81     16.19 o 
   3   9  10      509.50      514.81     12.63 o 
   4   9  10        6.04        4.88      0.78 o 
   5   9  10       54.28       49.92      1.96 o 
   6   9  10      282.67      269.65      4.26 o 
   7   9  10      170.17      167.15      3.48 o 
   8   9  10        2.11        1.36      1.18 o 
   9   9  10       20.47       21.82      1.55 o 
  10   9  10        0.61        2.24      0.97 o 
  11   9  10       60.11       58.43      1.66 o 
  -5  10  10       24.43       21.21      1.61 o 
  -4  10  10        2.30        3.20      1.40 o 
  -3  10  10        0.35       -0.78      1.56 o 
  -2  10  10      394.84      479.95      8.15 o 
  -1  10  10       31.55       28.85      2.63 o 
   0  10  10      233.62      253.68      6.07 o 
   1  10  10      678.81      661.87      9.35 o 
   2  10  10      421.57      395.23      7.09 o 
   3  10  10      721.73      668.75      8.38 o 
   4  10  10       71.66       69.20      2.42 o 
   5  10  10       61.49       56.15      1.69 o 
   6  10  10       76.19       76.45      2.47 o 
   7  10  10      395.81      388.05      5.00 o 
   8  10  10      425.40      406.84      5.07 o 
   9  10  10        0.80       -0.44      0.96 o 
  10  10  10       59.96       66.28      1.93 o 
  11  10  10       49.89       51.08      1.47 o 
  -4  11  10        3.91        5.24      1.11 o 
  -3  11  10      777.97      744.05      8.27 o 
  -2  11  10       13.77       12.40      1.79 o 
  -1  11  10        0.46        0.98      1.55 o 
   0  11  10       20.00       19.30      2.19 o 
   1  11  10       46.56       39.05      2.24 o 
   2  11  10      366.01      339.94      6.52 o 
   3  11  10      169.10      161.26      4.52 o 
   4  11  10      119.28      109.55      2.17 o 
   5  11  10      244.42      229.02      2.80 o 
   6  11  10      669.30      645.97      5.89 o 
   7  11  10      106.12      106.61      2.58 o 
   8  11  10       36.35       39.34      1.71 o 
   9  11  10      233.23      249.37      3.54 o 
  10  11  10      159.04      183.95      2.78 o 
  11  11  10       21.62       23.33      0.97 o 
  -2  12  10      120.26      131.46      3.31 o 
  -1  12  10       17.68       23.85      1.85 o 
   0  12  10        0.15       -0.03      1.42 o 
   1  12  10        5.70        3.56      3.36 o 
   2  12  10       82.24       70.85      1.68 o 
   3  12  10       33.73       43.07      1.44 o 
   4  12  10      532.44      519.47      6.97 o 
   5  12  10      305.35      297.25      3.43 o 
   6  12  10      341.37      372.80      4.02 o 
   7  12  10      259.56      272.32      3.52 o 
   8  12  10       80.52       73.55      1.92 o 
   9  12  10       19.15       28.61      1.28 o 
  10  12  10        0.06        0.01      0.59 o 
   0  13  10       18.60       18.13      1.43 o 
   1  13  10       14.88       12.34      1.39 o 
   2  13  10        0.90        1.79      1.36 o 
   3  13  10        0.01        1.76      0.63 o 
   4  13  10      210.74      190.13      3.09 o 
   5  13  10        4.13        4.16      0.96 o 
   6  13  10        3.06        2.15      0.51 o 
   7  13  10      199.86      223.10      2.69 o 
   8  13  10        3.78        1.15      0.61 o 
   9  13  10        1.35        0.52      0.40 o 
   5  14  10      305.45      283.73      3.11 o 
   6  14  10       33.48       23.59      1.07 o 
  -5 -10  11       90.97       86.36      1.44 o 
  -4 -10  11       14.77       18.09      0.77 o 
  -8  -9  11       43.17       38.61      1.11 o 
  -7  -9  11       46.12       49.80      0.91 o 
  -6  -9  11       15.20       10.13      0.82 o 
  -5  -9  11        5.36        5.01      0.44 o 
  -4  -9  11       45.80       43.12      1.34 o 
  -3  -9  11       61.30       79.91      1.74 o 
  -2  -9  11      351.60      357.33      3.39 o 
  -1  -9  11        6.72        6.26      0.47 o 
   0  -9  11      115.92      100.82      1.42 o 
 -10  -8  11       14.26       12.92      0.73 o 
  -9  -8  11        6.07        8.20      2.40 o 
  -8  -8  11       65.55       64.67      7.76 o 
  -7  -8  11       32.31       30.62      1.26 o 
  -6  -8  11      936.83      981.81     30.65 o 
  -5  -8  11      454.94      469.55      4.31 o 
  -4  -8  11       89.20       96.59      2.14 o 
  -3  -8  11        0.69        0.67      0.73 o 
  -2  -8  11     1075.64     1114.13      6.82 o 
  -1  -8  11       75.66       76.00      1.29 o 
   0  -8  11        7.44        8.33      0.62 o 
   1  -8  11        1.50        1.19      0.37 o 
   2  -8  11      102.24       96.43      1.73 o 
 -10  -7  11       94.54       91.18     19.94 o 
  -9  -7  11       24.04       24.03      1.00 o 
  -8  -7  11      290.51      292.23      5.59 o 
  -7  -7  11      304.97      312.39      4.35 o 
  -6  -7  11      531.67      543.53      4.62 o 
  -5  -7  11      313.78      303.20      3.70 o 
  -4  -7  11       48.67       51.74      1.72 o 
  -3  -7  11        8.05       11.37      1.07 o 
  -2  -7  11       42.13       41.53      1.82 o 
  -1  -7  11      128.39      113.78      1.76 o 
   0  -7  11       16.65       14.23      1.48 o 
   1  -7  11      263.05      246.91      2.42 o 
   2  -7  11        8.36       14.19      0.81 o 
   3  -7  11        9.65       15.17      0.73 o 
   4  -7  11        0.27        0.77      0.65 o 
 -11  -6  11        4.07        5.03      0.52 o 
 -10  -6  11        4.22        3.69      0.63 o 
  -9  -6  11        0.05        1.35      1.59 o 
  -8  -6  11      273.63      278.39      5.87 o 
  -7  -6  11      198.55      228.32      5.35 o 
  -6  -6  11       74.39       79.00      1.87 o 
  -5  -6  11        0.10        0.65      0.75 o 
  -4  -6  11       61.90       56.49      1.94 o 
  -3  -6  11       67.84       72.17      3.11 o 
  -2  -6  11      170.07      161.15      2.10 o 
  -1  -6  11        7.66       10.97      0.58 o 
   0  -6  11       52.78       54.51      1.14 o 
   1  -6  11       41.76       37.23      0.98 o 
   2  -6  11       14.35       12.02      0.89 o 
   3  -6  11       21.92       18.57      0.92 o 
   4  -6  11       17.11       25.70      1.93 o 
   5  -6  11       83.45       85.13      1.75 o 
 -11  -5  11        2.20        0.18      0.65 o 
 -10  -5  11       45.63       38.56      1.20 o 
  -9  -5  11      106.79      106.98      4.19 o 
  -8  -5  11       26.56       25.35      2.48 o 
  -7  -5  11       32.61       38.71      2.73 o 
  -6  -5  11       19.26       20.39      0.87 o 
  -5  -5  11      100.47       97.59      1.68 o 
  -4  -5  11      249.06      230.65      2.52 o 
  -3  -5  11        0.41        0.33      0.68 o 
  -2  -5  11       38.25       35.84      1.15 o 
  -1  -5  11        0.51        0.90      0.43 o 
   0  -5  11        6.13        4.88      0.51 o 
   1  -5  11      420.96      428.43      3.40 o 
   2  -5  11      512.55      521.15      4.39 o 
   3  -5  11        2.15        1.12      0.45 o 
   4  -5  11      122.17      119.23      4.82 o 
   5  -5  11        6.03       11.23      1.10 o 
   6  -5  11       14.75       11.12      0.90 o 
 -12  -4  11       26.64       18.30      0.97 o 
 -11  -4  11       10.54       10.12      1.98 o 
 -10  -4  11       11.22       11.12      0.76 o 
  -9  -4  11      105.31      104.55      4.34 o 
  -8  -4  11       78.79       73.52      3.58 o 
  -7  -4  11      340.75      350.89      7.01 o 
  -6  -4  11       10.28        9.73      1.06 o 
  -5  -4  11      278.63      279.30      2.62 o 
  -4  -4  11      103.17      105.64      1.72 o 
  -3  -4  11      134.93      112.21      1.79 o 
  -2  -4  11        9.78       10.96      0.66 o 
  -1  -4  11        0.34        0.97      0.45 o 
   0  -4  11       29.73       22.35      0.69 o 
   1  -4  11       27.17       26.39      0.98 o 
   2  -4  11      409.85      417.34      3.45 o 
   3  -4  11       94.12      107.01      1.86 o 
   4  -4  11      291.52      308.84      2.94 o 
   5  -4  11       14.83       16.87      1.33 o 
   6  -4  11        1.48        3.26      0.98 o 
   7  -4  11       31.99       32.22      1.22 o 
 -12  -3  11       34.18       20.24      1.71 o 
 -11  -3  11        2.24        0.80      1.82 o 
 -10  -3  11      142.29      153.68      5.19 o 
  -9  -3  11        0.70        0.87      2.00 o 
  -8  -3  11      106.43      109.95      4.49 o 
  -7  -3  11       22.47       31.53      1.88 o 
  -6  -3  11      432.62      414.26      4.26 o 
  -5  -3  11      125.59      126.94     10.68 o 
  -4  -3  11        1.25        2.27      0.53 o 
  -3  -3  11      302.49      305.78     10.76 o 
  -2  -3  11       61.94       66.84      1.31 o 
  -1  -3  11      236.98      209.02      1.79 o 
   0  -3  11      193.93      206.47      2.09 o 
   1  -3  11     2565.74     2438.84     29.11 o 
   2  -3  11      167.30      170.03      2.26 o 
   3  -3  11        0.09        1.50      0.55 o 
   4  -3  11        8.72        8.42      0.96 o 
   5  -3  11       52.15       45.32      1.85 o 
   6  -3  11        9.04        9.96      1.21 o 
   7  -3  11       29.59       24.92      1.34 o 
   8  -3  11        2.60        2.50      0.76 o 
 -12  -2  11      130.57      133.71      3.76 o 
 -11  -2  11       97.52       83.56      3.91 o 
 -10  -2  11       88.13       81.23      4.24 o 
  -9  -2  11       51.46       57.45      3.75 o 
  -8  -2  11      102.96       87.70      4.16 o 
  -7  -2  11       30.62       28.70      1.30 o 
  -6  -2  11      368.93      365.30      8.25 o 
  -5  -2  11     1146.56     1119.01      7.33 o 
  -4  -2  11       13.64        7.99      1.28 o 
  -3  -2  11        0.31       -0.23      1.50 o 
  -2  -2  11        8.17       13.21      0.93 o 
  -1  -2  11      155.86      164.57      2.55 o 
   0  -2  11      231.07      219.74      2.16 o 
   1  -2  11     1792.08     1675.22      6.07 o 
   2  -2  11      259.98      249.63      3.96 o 
   3  -2  11       44.29       33.92      0.90 o 
   4  -2  11      113.05      106.68      1.85 o 
   5  -2  11      171.78      146.14     18.18 o 
   6  -2  11       45.45       43.62      1.86 o 
   7  -2  11       15.35       10.88      1.20 o 
   8  -2  11      502.79      470.09      4.31 o 
   9  -2  11        0.01        0.77      0.65 o 
 -12  -1  11      152.42      189.28      8.00 o 
 -11  -1  11       27.01       20.71      2.51 o 
 -10  -1  11      199.06      175.36      5.91 o 
  -9  -1  11      246.76      216.95      6.63 o 
  -8  -1  11        0.68        0.39      2.08 o 
  -7  -1  11      428.56      451.06     25.04 o 
  -6  -1  11      354.10      383.20      5.96 o 
  -5  -1  11      479.92      478.26      4.48 o 
  -4  -1  11      272.99      287.13      3.61 o 
  -3  -1  11      801.34      765.08     47.97 o 
  -2  -1  11        1.02        6.48      1.73 o 
  -1  -1  11      437.46      460.83      4.18 o 
   0  -1  11       43.49       43.81      1.01 o 
   1  -1  11        3.96        5.55      0.77 o 
   2  -1  11     1256.05     1167.39      7.62 o 
   3  -1  11     1373.39     1327.19      5.33 o 
   4  -1  11      202.19      225.58      2.22 o 
   5  -1  11        7.37        9.11      1.18 o 
   6  -1  11       16.26        9.95      1.17 o 
   7  -1  11       79.95       59.63      1.97 o 
   8  -1  11       81.03       62.14      1.92 o 
   9  -1  11       70.78       61.00      1.65 o 
 -11   0  11      132.05      121.64      1.96 o 
 -10   0  11       23.31       25.47      2.99 o 
  -9   0  11        3.36        2.64      2.39 o 
  -8   0  11        2.81        4.55      2.23 o 
  -7   0  11       29.17       28.80      2.90 o 
  -6   0  11       32.36       40.11      3.31 o 
  -5   0  11      303.22      340.26      5.79 o 
  -4   0  11        8.13        9.92      1.93 o 
  -3   0  11      305.29      332.89      4.63 o 
  -2   0  11       21.53       31.15      2.10 o 
  -1   0  11       34.92       41.31      1.20 o 
   0   0  11        0.19        4.38      0.73 o 
   1   0  11      399.88      442.44      6.71 o 
   2   0  11       31.40       31.77      1.49 o 
   3   0  11      801.58      798.84      5.22 o 
   4   0  11      715.21      716.70      4.83 o 
   5   0  11      478.63      456.30      3.86 o 
   6   0  11      215.12      200.69      3.47 o 
   7   0  11      237.40      245.51      5.56 o 
   8   0  11       41.07       37.83      6.78 o 
   9   0  11       59.39       52.33      1.63 o 
  10   0  11        2.60       -0.08      0.69 o 
 -11   1  11       31.87       31.14      2.40 o 
 -10   1  11       71.30       78.57      5.08 o 
  -9   1  11      190.66      157.05      5.85 o 
  -8   1  11     1403.14     1313.08     16.02 o 
  -7   1  11      646.11      597.32     10.47 o 
  -6   1  11      381.65      371.43     29.06 o 
  -5   1  11        8.03        2.96      0.67 o 
  -4   1  11        3.87        6.68      1.21 o 
  -3   1  11      396.51      393.94      7.67 o 
  -2   1  11      633.13      712.23     14.90 o 
  -1   1  11        8.88        7.62      0.73 o 
   0   1  11      698.04      720.54      6.09 o 
   1   1  11       84.92      104.59      4.10 o 
   2   1  11      696.42      667.11      4.88 o 
   3   1  11     1237.97     1238.41     10.75 o 
   4   1  11      156.78      171.10      2.88 o 
   5   1  11       56.44       42.06      1.19 o 
   6   1  11      546.74      491.20      6.62 o 
   7   1  11     1137.43     1085.77      5.94 o 
   8   1  11      170.28      152.78      2.06 o 
   9   1  11       10.77       14.61      1.72 o 
  10   1  11       28.07       25.16      1.16 o 
 -11   2  11       31.64       35.67      2.22 o 
 -10   2  11      115.95      121.67      1.87 o 
  -9   2  11       71.67       73.54      4.91 o 
  -8   2  11      260.95      225.10      7.01 o 
  -7   2  11     1986.37     1918.95     18.97 o 
  -6   2  11     1032.08     1027.78     88.05 o 
  -5   2  11      299.21      250.93     18.24 o 
  -4   2  11      107.67       84.09     13.23 o 
  -3   2  11      301.75      317.87     19.67 o 
  -2   2  11      592.35      645.24     10.26 o 
  -1   2  11     1096.18     1244.32     35.94 o 
   0   2  11      173.15      166.63      4.85 o 
   1   2  11       59.24       46.41      1.75 o 
   2   2  11      345.32      336.24      3.37 o 
   3   2  11       71.08       66.77      1.22 o 
   4   2  11        8.14       13.33      0.70 o 
   5   2  11        4.16        7.85      0.54 o 
   6   2  11        0.10        0.73      0.54 o 
   7   2  11       21.36       18.24      0.95 o 
   8   2  11        4.73        4.74      0.55 o 
   9   2  11       59.48       74.51      2.28 o 
  10   2  11      202.47      220.48      2.10 o 
  11   2  11      100.31      109.35      1.81 o 
 -10   3  11        2.04        1.28      1.61 o 
  -9   3  11      304.14      289.43     18.01 o 
  -8   3  11      134.29      128.27     10.17 o 
  -7   3  11       29.98       30.99      3.26 o 
  -6   3  11       29.17       34.44      3.18 o 
  -5   3  11        5.01        7.89      1.66 o 
  -4   3  11        2.09        3.25      1.37 o 
  -3   3  11        4.16        8.03      0.87 o 
  -2   3  11       16.62       17.25      1.26 o 
  -1   3  11     1226.36     1256.09     81.28 o 
   0   3  11     2774.59     2758.15    112.50 o 
   1   3  11       41.80       42.26      1.21 o 
   2   3  11      432.34      419.15      6.67 o 
   3   3  11      568.34      547.67      4.79 o 
   4   3  11      193.37      199.32      4.16 o 
   5   3  11      267.39      261.25      2.45 o 
   6   3  11      685.26      630.62      6.68 o 
   7   3  11      539.40      505.79      2.66 o 
   8   3  11      158.07      138.10      2.03 o 
   9   3  11       33.71       28.28      0.82 o 
  10   3  11      367.40      356.32      7.00 o 
  11   3  11      533.98      558.40      2.88 o 
 -10   4  11       53.97       64.10      2.49 o 
  -9   4  11       15.05       15.44      0.82 o 
  -8   4  11        2.82        5.27      0.80 o 
  -7   4  11       20.10       17.51      1.78 o 
  -6   4  11      105.11       88.40      8.30 o 
  -5   4  11       28.98       21.65      1.37 o 
  -4   4  11      100.91      102.97      4.64 o 
  -3   4  11      137.70      120.83      2.98 o 
  -2   4  11      478.63      484.18     11.92 o 
  -1   4  11      189.32      191.72      2.48 o 
   0   4  11        0.63        1.37      0.70 o 
   1   4  11      380.47      381.60      5.16 o 
   2   4  11      628.95      619.97      6.23 o 
   3   4  11       73.66       72.07      1.20 o 
   4   4  11       13.11       15.83      1.03 o 
   5   4  11     1224.21     1149.16      6.86 o 
   6   4  11       42.38       53.01      1.26 o 
   7   4  11      190.94      179.04      3.25 o 
   8   4  11        3.10        5.48      0.58 o 
   9   4  11        1.28        0.85      0.48 o 
  10   4  11      174.20      169.52      1.95 o 
  11   4  11        2.90        2.76      0.50 o 
  -9   5  11       43.37       48.05      2.24 o 
  -8   5  11      243.32      243.12      5.87 o 
  -7   5  11        7.25       11.17      0.96 o 
  -6   5  11      134.19      118.07      2.17 o 
  -5   5  11      158.85      149.04      2.52 o 
  -4   5  11       39.50       31.03      1.94 o 
  -3   5  11      521.24      451.85      5.96 o 
  -2   5  11        1.26        0.87      0.58 o 
  -1   5  11       45.16       45.80      1.31 o 
   0   5  11      134.34      129.08      2.08 o 
   1   5  11       90.92       92.48      1.21 o 
   2   5  11     1800.03     1846.92     10.61 o 
   3   5  11       30.36       35.52      0.95 o 
   4   5  11      693.89      632.51      5.53 o 
   5   5  11        2.85        5.34      1.64 o 
   6   5  11       56.22       62.86      1.38 o 
   7   5  11      332.26      325.08      5.91 o 
   8   5  11      137.80      138.40      1.58 o 
   9   5  11       26.05       26.98      0.84 o 
  10   5  11      230.44      227.63      2.85 o 
  11   5  11       44.02       51.39      2.42 o 
  12   5  11      139.26      139.11     15.41 o 
  -8   6  11        1.30        0.89      1.19 o 
  -7   6  11       15.18        8.88      0.77 o 
  -6   6  11      378.56      385.27      3.68 o 
  -5   6  11      116.57      119.85      2.31 o 
  -4   6  11       82.92       57.02      1.71 o 
  -3   6  11      216.32      244.61      4.39 o 
  -2   6  11        0.22        2.79      0.68 o 
  -1   6  11        0.90        1.15      0.47 o 
   0   6  11       54.38       52.09      1.15 o 
   1   6  11      900.27      912.95      6.07 o 
   2   6  11       71.64       79.98      1.40 o 
   3   6  11     1023.42     1003.27      9.54 o 
   4   6  11       28.75       24.69      0.91 o 
   5   6  11       30.90       28.45      1.15 o 
   6   6  11      320.23      294.01      3.16 o 
   7   6  11      782.07      794.45      4.82 o 
   8   6  11       42.97       49.11      2.03 o 
   9   6  11      115.01      112.16      1.77 o 
  10   6  11      690.37      718.72      5.71 o 
  11   6  11      109.64      109.09      1.79 o 
  12   6  11        0.66        0.32      0.56 o 
  -7   7  11       88.43       78.43      1.59 o 
  -6   7  11      109.62      108.92      3.62 o 
  -5   7  11      384.00      435.00     12.61 o 
  -4   7  11      109.56      126.62      2.40 o 
  -3   7  11      390.04      380.84      6.66 o 
  -2   7  11        2.44        3.96      0.83 o 
  -1   7  11        9.53        6.71      0.82 o 
   0   7  11      225.66      222.14      6.03 o 
   1   7  11      142.05      130.78      1.80 o 
   2   7  11     4151.99     3958.98     14.34 o 
   3   7  11      210.39      193.45      2.44 o 
   4   7  11        1.17        2.97      0.67 o 
   5   7  11      169.63      144.53      2.16 o 
   6   7  11      114.17       98.16      4.05 o 
   7   7  11      399.63      423.05      5.35 o 
   8   7  11      137.29      127.01      3.04 o 
   9   7  11      208.84      212.94      3.69 o 
  10   7  11        2.49        1.96      0.92 o 
  11   7  11      316.05      322.34     12.41 o 
  12   7  11      169.01      184.01      2.24 o 
  -6   8  11      180.14      173.58      3.92 o 
  -5   8  11      201.35      222.41      4.02 o 
  -4   8  11        0.29        0.03      0.72 o 
  -3   8  11      218.97      208.18      4.36 o 
  -2   8  11     1160.15     1244.73     27.38 o 
  -1   8  11      344.96      322.57      3.76 o 
   0   8  11      542.70      560.76      4.81 o 
   1   8  11        0.01        0.83      0.70 o 
   2   8  11      670.91      644.42      3.46 o 
   3   8  11      115.68      104.91      2.17 o 
   4   8  11      907.57      893.53     21.00 o 
   5   8  11      207.25      196.18      3.60 o 
   6   8  11        1.50        2.10      1.06 o 
   7   8  11      497.38      538.22      6.02 o 
   8   8  11      442.48      412.12      5.28 o 
   9   8  11        7.85        6.48      1.21 o 
  10   8  11        7.13        5.15      0.97 o 
  11   8  11        3.55        4.50      0.58 o 
  12   8  11       99.08      109.02      1.71 o 
  -6   9  11       16.81       10.89      1.19 o 
  -5   9  11       28.86       33.56      2.13 o 
  -4   9  11      223.67      208.58      4.98 o 
  -3   9  11      239.06      301.76      6.46 o 
  -2   9  11       23.90       21.05      1.21 o 
  -1   9  11      205.30      194.25      6.31 o 
   0   9  11      522.11      562.92     11.76 o 
   1   9  11     1153.09     1156.32     11.98 o 
   2   9  11     1701.84     1673.22     14.09 o 
   3   9  11       99.07       95.39      1.91 o 
   4   9  11      160.63      162.47      2.67 o 
   5   9  11      117.26      106.66      2.70 o 
   6   9  11     1450.75     1402.06      9.45 o 
   7   9  11      151.19      150.93      3.29 o 
   8   9  11       37.49       43.98      1.97 o 
   9   9  11       14.28       15.56      1.34 o 
  10   9  11       88.48       97.55      2.28 o 
  11   9  11        8.04        4.29      0.71 o 
  -5  10  11      104.92      117.44      2.85 o 
  -4  10  11        8.31       10.65      1.52 o 
  -3  10  11       17.84        9.33      1.79 o 
  -2  10  11       39.28       47.39      2.90 o 
  -1  10  11        0.08       -0.18      1.68 o 
   0  10  11        1.24        0.43      1.64 o 
   1  10  11      157.29      158.70      4.68 o 
   2  10  11      292.82      292.25      6.12 o 
   3  10  11       62.00       53.94      2.78 o 
   4  10  11      785.58      767.45      9.87 o 
   5  10  11      555.06      532.96      6.39 o 
   6  10  11       22.72       25.02      2.39 o 
   7  10  11       12.64       13.92      0.97 o 
   8  10  11      474.32      475.89      5.26 o 
   9  10  11        0.63        0.26      0.88 o 
  10  10  11       66.90       73.00      1.88 o 
  11  10  11      105.17      113.51      1.89 o 
  -3  11  11       40.33       44.86      2.14 o 
  -2  11  11       26.61       29.23      2.17 o 
  -1  11  11      181.68      181.16      4.75 o 
   0  11  11      141.05      130.32      4.28 o 
   1  11  11      669.69      645.56      8.92 o 
   2  11  11       33.11       39.58      2.53 o 
   3  11  11      106.15       92.57      3.47 o 
   4  11  11       78.09       79.98      1.64 o 
   5  11  11      145.41      150.88      2.24 o 
   6  11  11       17.00       17.82      0.97 o 
   7  11  11        1.34        0.69      0.88 o 
   8  11  11      363.32      366.53      4.26 o 
   9  11  11      170.32      172.77      2.80 o 
  10  11  11       67.50       61.66      1.56 o 
  -2  12  11      135.67      125.50      3.03 o 
  -1  12  11        2.97        1.96      1.13 o 
   0  12  11        2.15        2.27      1.27 o 
   1  12  11      391.75      388.72      6.38 o 
   2  12  11      172.41      137.90      9.17 o 
   3  12  11       62.93       58.77      2.63 o 
   4  12  11       27.80       29.24      1.91 o 
   5  12  11       10.54        7.15      0.66 o 
   6  12  11      121.27      122.30      2.23 o 
   7  12  11      416.93      425.75      4.11 o 
   8  12  11      426.28      467.71      4.21 o 
   9  12  11      506.42      553.79      4.27 o 
   1  13  11       45.12       41.52      1.84 o 
   2  13  11       45.93       49.09      1.99 o 
   3  13  11      156.59      103.30     17.12 o 
   4  13  11        0.30        0.34      0.71 o 
   5  13  11      268.57      238.96      3.40 o 
   6  13  11      490.41      469.30      4.82 o 
   7  13  11       34.78       30.20      1.02 o 
  -6  -9  12       44.27       35.25      9.22 o 
  -5  -9  12       82.19       63.87     20.96 o 
  -4  -9  12       61.74       61.92      1.35 o 
  -3  -9  12      219.21      232.36      2.49 o 
  -2  -9  12       12.04       14.42      0.76 o 
  -8  -8  12      208.34      189.32     53.13 o 
  -7  -8  12       39.96       30.81      1.88 o 
  -6  -8  12      168.05      149.69      3.70 o 
  -5  -8  12      104.50      106.45      1.93 o 
  -4  -8  12       21.79       22.54      1.09 o 
  -3  -8  12       42.16       35.66      1.31 o 
  -2  -8  12       60.21       60.05      1.57 o 
  -1  -8  12       63.16       69.26      1.62 o 
   0  -8  12       71.43       72.39      0.99 o 
  -9  -7  12      305.85      287.14     48.56 o 
  -8  -7  12      708.38      637.11      7.67 o 
  -7  -7  12      162.39      164.22      4.10 o 
  -6  -7  12      179.23      202.15     12.07 o 
  -5  -7  12       72.99       74.87      1.80 o 
  -4  -7  12       55.22       49.71      1.61 o 
  -3  -7  12        1.33        0.89      0.82 o 
  -2  -7  12        7.04        4.66      0.85 o 
  -1  -7  12      153.28      179.92      1.90 o 
   0  -7  12      179.67      184.35      3.73 o 
   1  -7  12       82.18       66.72      5.44 o 
   2  -7  12       81.93       60.05     21.72 o 
 -10  -6  12       78.78       77.99      6.99 o 
  -9  -6  12      133.89      124.35      3.81 o 
  -8  -6  12        6.00        4.84      1.60 o 
  -7  -6  12       33.12       39.34      2.49 o 
  -6  -6  12      630.06      644.30     45.46 o 
  -5  -6  12       15.51       10.96      0.99 o 
  -4  -6  12       98.26       96.75      1.63 o 
  -3  -6  12      295.78      286.31      9.58 o 
  -2  -6  12        1.42        1.90      0.58 o 
  -1  -6  12      198.68      206.00      2.13 o 
   0  -6  12       70.24       68.89      1.15 o 
   1  -6  12      141.91      131.11      1.85 o 
   2  -6  12       30.16       35.41      1.05 o 
   3  -6  12       44.11       30.15     12.90 o 
   4  -6  12       94.20      103.89      1.90 o 
 -11  -5  12       70.79       62.65      2.48 o 
 -10  -5  12       95.93      102.86      1.56 o 
  -9  -5  12       19.58       16.64      2.14 o 
  -8  -5  12       28.23       29.77      2.49 o 
  -7  -5  12      191.15      206.43      5.22 o 
  -6  -5  12      918.25     1026.36     11.29 o 
  -5  -5  12      280.37      279.32      2.66 o 
  -4  -5  12      191.99      180.23      2.23 o 
  -3  -5  12      363.22      373.02      3.19 o 
  -2  -5  12       11.14       12.19      0.81 o 
  -1  -5  12      147.14      137.16      1.36 o 
   0  -5  12     1647.75     1588.85     19.27 o 
   1  -5  12        3.55        3.08      0.59 o 
   2  -5  12       48.82       57.97      2.33 o 
   3  -5  12      331.18      323.02      9.29 o 
   4  -5  12       37.89       26.87      1.39 o 
   5  -5  12      129.87      149.54      2.30 o 
 -11  -4  12       73.93       72.80      3.07 o 
 -10  -4  12       72.31       71.02      1.33 o 
  -9  -4  12       53.41       57.60      3.27 o 
  -8  -4  12       24.04       20.90      2.40 o 
  -7  -4  12        0.01        0.08      1.63 o 
  -6  -4  12       11.02       10.38      1.05 o 
  -5  -4  12      931.11      952.59      5.36 o 
  -4  -4  12      580.42      561.81      9.32 o 
  -3  -4  12      503.31      502.80      9.22 o 
  -2  -4  12      392.82      382.89      3.26 o 
  -1  -4  12      580.84      565.48      2.96 o 
   0  -4  12      641.45      648.91      4.35 o 
   1  -4  12      355.24      326.16      2.06 o 
   2  -4  12       36.15       36.21      0.90 o 
   3  -4  12      394.79      392.64      3.35 o 
   4  -4  12      178.75      143.80     32.77 o 
   5  -4  12       36.91       38.84      1.51 o 
   6  -4  12      105.25       98.03      1.91 o 
 -11  -3  12       21.13       22.20      2.11 o 
 -10  -3  12       20.45       11.37      2.14 o 
  -9  -3  12        0.77        1.14      1.88 o 
  -8  -3  12       13.99       13.11      2.44 o 
  -7  -3  12       24.27       31.01      2.71 o 
  -6  -3  12      251.59      250.44      3.96 o 
  -5  -3  12       82.08       91.11      2.57 o 
  -4  -3  12      304.23      317.31      3.02 o 
  -3  -3  12      292.11      284.79      6.30 o 
  -2  -3  12      222.75      240.25      4.59 o 
  -1  -3  12      299.09      302.17      3.17 o 
   0  -3  12      605.15      597.31      6.38 o 
   1  -3  12        0.15        1.18      0.55 o 
   2  -3  12       13.05       12.53      0.74 o 
   3  -3  12      903.28      825.55     10.30 o 
   4  -3  12      266.49      238.47     27.88 o 
   5  -3  12      361.03      364.17      4.18 o 
   6  -3  12        4.77        8.56      1.03 o 
   7  -3  12       63.18       58.84      1.53 o 
 -11  -2  12       27.34       24.40      2.35 o 
 -10  -2  12        7.57       11.92      2.21 o 
  -9  -2  12      217.93      228.08      6.36 o 
  -8  -2  12       12.53        9.42      2.36 o 
  -7  -2  12       29.13       26.97      2.29 o 
  -6  -2  12        0.06        0.58      0.76 o 
  -5  -2  12      109.07      120.18      2.25 o 
  -4  -2  12      146.54      134.61      6.18 o 
  -3  -2  12       91.94       80.66      1.85 o 
  -2  -2  12     1041.98      956.55      6.41 o 
  -1  -2  12      373.61      411.15      4.35 o 
   0  -2  12     1097.99     1101.00      5.47 o 
   1  -2  12        0.60        4.49      0.56 o 
   2  -2  12      337.20      300.97      3.44 o 
   3  -2  12      163.37      147.18      2.31 o 
   4  -2  12       24.56       20.95      1.28 o 
   5  -2  12       85.00       62.95      8.26 o 
   6  -2  12      707.49      681.43      5.63 o 
   7  -2  12      208.89      204.34      2.97 o 
   8  -2  12        0.02        0.86      0.68 o 
 -11  -1  12      198.00      176.48      4.87 o 
 -10  -1  12        4.04        5.77      2.06 o 
  -9  -1  12       14.69       12.39      2.54 o 
  -8  -1  12      296.03      284.48      7.18 o 
  -7  -1  12       89.23       99.86      5.08 o 
  -6  -1  12        5.63        6.36      0.92 o 
  -5  -1  12      313.15      306.97      3.56 o 
  -4  -1  12      101.79      123.44      3.99 o 
  -3  -1  12      250.19      232.84      2.69 o 
  -2  -1  12        3.21        2.67      0.50 o 
  -1  -1  12       37.34       49.39      1.59 o 
   0  -1  12      137.69      149.90      5.38 o 
   1  -1  12      238.47      227.49      7.05 o 
   2  -1  12      539.49      569.10     12.36 o 
   3  -1  12        1.64        0.75      0.58 o 
   4  -1  12      788.65      701.79     13.17 o 
   5  -1  12      217.09      197.01     13.42 o 
   6  -1  12       28.27       27.93      1.54 o 
   7  -1  12      362.79      339.58      3.98 o 
   8  -1  12       13.21       18.80      1.14 o 
   9  -1  12        1.85        2.68      0.66 o 
 -11   0  12      102.38       84.08      3.39 o 
 -10   0  12       23.39       19.19      2.64 o 
  -9   0  12        9.65        6.18      2.27 o 
  -8   0  12      452.75      426.64      8.83 o 
  -7   0  12      164.55      159.87      5.49 o 
  -6   0  12      689.81      741.97     50.33 o 
  -5   0  12      142.28      156.14      4.03 o 
  -4   0  12       79.44       88.01      2.80 o 
  -3   0  12        2.17        1.75      0.69 o 
  -2   0  12      192.10      206.66      2.62 o 
  -1   0  12       10.34        9.37      0.89 o 
   0   0  12      411.63      430.21      4.22 o 
   1   0  12     1419.29     1493.64      7.98 o 
   2   0  12      212.61      199.32     17.58 o 
   3   0  12       32.20       25.34      0.80 o 
   4   0  12      121.70      123.59      1.57 o 
   5   0  12      348.21      337.96      8.13 o 
   6   0  12        1.95        6.40      0.63 o 
   7   0  12      339.80      321.56      3.99 o 
   8   0  12       18.28       18.21      3.15 o 
   9   0  12        1.53        2.37      0.78 o 
 -11   1  12       15.55        8.28      1.59 o 
 -10   1  12       61.02       66.05      5.51 o 
  -9   1  12       36.07       37.87      3.24 o 
  -8   1  12       81.33       71.71      4.18 o 
  -7   1  12       25.71       22.34      2.81 o 
  -6   1  12       10.20        4.45      2.15 o 
  -5   1  12       25.69       30.80      1.26 o 
  -4   1  12        4.12        6.29      1.33 o 
  -3   1  12      492.98      532.99      3.94 o 
  -2   1  12      158.02      146.51      3.11 o 
  -1   1  12        3.03        2.42      1.85 o 
   0   1  12      881.85      877.65      5.91 o 
   1   1  12      865.78      899.53     17.74 o 
   2   1  12      151.31      155.74      2.59 o 
   3   1  12      153.94      153.43      2.86 o 
   4   1  12       43.40       36.53      0.91 o 
   5   1  12      444.99      425.62      4.69 o 
   6   1  12       11.72       12.27      0.62 o 
   7   1  12       20.36       14.05      0.90 o 
   8   1  12       87.12       81.48      1.47 o 
   9   1  12      246.00      246.07      3.10 o 
  10   1  12       35.12       29.70      1.06 o 
 -10   2  12        0.02        0.22      0.46 o 
  -9   2  12       40.80       40.96      3.04 o 
  -8   2  12       31.77       29.34      3.11 o 
  -7   2  12        0.00       -1.97      1.97 o 
  -6   2  12      426.99      408.76      8.43 o 
  -5   2  12        0.00        0.64      1.44 o 
  -4   2  12      859.30      847.08     75.48 o 
  -3   2  12       39.18       38.46      1.05 o 
  -2   2  12      114.92      114.45      1.97 o 
  -1   2  12        9.07        9.06      0.97 o 
   0   2  12      273.82      282.33     10.87 o 
   1   2  12      607.29      639.93     12.53 o 
   2   2  12      160.15      160.09      2.81 o 
   3   2  12        6.86        9.18      0.74 o 
   4   2  12       11.05       18.26      1.03 o 
   5   2  12       99.03       92.22      1.28 o 
   6   2  12        0.14        6.98      0.60 o 
   7   2  12        5.03        7.10      0.62 o 
   8   2  12        1.08        0.80      0.48 o 
   9   2  12       55.60       56.45      1.64 o 
  10   2  12       17.43       20.85      0.98 o 
 -10   3  12      224.77      222.85      4.61 o 
  -9   3  12      252.71      258.48     11.96 o 
  -8   3  12       85.93       87.92      7.26 o 
  -7   3  12      252.83      261.18     22.36 o 
  -6   3  12      161.07      142.69      5.34 o 
  -5   3  12       43.48       40.48      6.10 o 
  -4   3  12       41.30       48.96      2.40 o 
  -3   3  12       43.25       50.18      1.73 o 
  -2   3  12      364.13      369.95     14.35 o 
  -1   3  12     2796.23     2901.12    149.71 o 
   0   3  12       28.04       35.55      2.21 o 
   1   3  12      394.85      429.18      5.47 o 
   2   3  12      272.73      269.53      2.32 o 
   3   3  12      127.17      123.44      1.76 o 
   4   3  12     1029.10     1004.70      8.03 o 
   5   3  12      118.75       90.40      1.55 o 
   6   3  12      246.70      255.71      2.08 o 
   7   3  12       16.93       15.75      0.98 o 
   8   3  12      110.30      118.54      2.46 o 
   9   3  12        4.63        6.70      0.54 o 
  10   3  12      189.05      208.13      1.93 o 
  11   3  12      213.77      199.32      2.09 o 
  -9   4  12      109.01      106.89      1.60 o 
  -8   4  12        3.32        5.20      0.76 o 
  -7   4  12       22.40       25.59      3.21 o 
  -6   4  12      914.71      904.83     73.18 o 
  -5   4  12      106.54       97.78      8.38 o 
  -4   4  12      281.26      249.22      2.83 o 
  -3   4  12        0.54        0.61      0.69 o 
  -2   4  12      185.82      161.82      1.74 o 
  -1   4  12     1450.15     1489.47      5.77 o 
   0   4  12      399.88      422.75      5.56 o 
   1   4  12      929.44      877.76      8.61 o 
   2   4  12       17.57       17.49      0.71 o 
   3   4  12      659.19      619.00      5.02 o 
   4   4  12      718.33      667.78      6.41 o 
   5   4  12        0.70        1.09      0.62 o 
   6   4  12        2.03        1.10      0.52 o 
   7   4  12      344.39      341.22      2.52 o 
   8   4  12        4.59        5.36      0.56 o 
   9   4  12      291.41      299.62      2.61 o 
  10   4  12      411.24      408.75     14.86 o 
  11   4  12      152.84      130.42     15.81 o 
  -9   5  12      400.13      384.78      4.79 o 
  -8   5  12        8.13        4.61      0.63 o 
  -7   5  12       16.67       14.65      1.19 o 
  -6   5  12      205.78      185.85      8.34 o 
  -5   5  12      460.44      474.19     10.46 o 
  -4   5  12      361.64      369.49      3.93 o 
  -3   5  12       25.48       26.98      1.87 o 
  -2   5  12      157.80      164.56      6.78 o 
  -1   5  12       33.71       41.91      1.22 o 
   0   5  12       76.62       64.31      1.29 o 
   1   5  12       10.04       11.06      0.55 o 
   2   5  12     2666.59     2527.88     21.64 o 
   3   5  12       62.02       67.38      1.09 o 
   4   5  12        8.94        9.98      0.61 o 
   5   5  12      235.21      210.79      1.93 o 
   6   5  12      816.97      781.40      3.83 o 
   7   5  12      350.76      327.90      3.09 o 
   8   5  12        0.19        0.92      0.49 o 
   9   5  12      100.52      118.82      1.45 o 
  10   5  12       13.57       11.29      0.73 o 
  11   5  12      127.02      110.47     18.71 o 
  -7   6  12      116.14      102.85     57.08 o 
  -6   6  12      371.33      364.67     14.36 o 
  -5   6  12       65.24       94.60      3.65 o 
  -4   6  12       12.44        7.11      0.87 o 
  -3   6  12        7.10       12.22      1.03 o 
  -2   6  12       14.16        9.38      0.92 o 
  -1   6  12        8.64        6.48      0.94 o 
   0   6  12     1369.69     1360.11      5.90 o 
   1   6  12     1830.08     1819.34      7.23 o 
   2   6  12      675.78      687.37      3.16 o 
   3   6  12      850.44      830.03     19.39 o 
   4   6  12       19.49       16.65      0.82 o 
   5   6  12        7.12        5.49      1.47 o 
   6   6  12      140.03      152.13      2.24 o 
   7   6  12       91.31       95.50      1.78 o 
   8   6  12      420.57      414.81      5.10 o 
   9   6  12       10.55       13.97      0.86 o 
  10   6  12       73.43       73.76      1.35 o 
  11   6  12       13.54       10.73      2.04 o 
  -7   7  12       15.34       13.80      0.76 o 
  -6   7  12       29.26       30.95      1.82 o 
  -5   7  12      141.10      125.42      6.55 o 
  -4   7  12      112.72       99.88      2.12 o 
  -3   7  12      548.47      573.33      9.03 o 
  -2   7  12       50.64       46.24      1.59 o 
  -1   7  12        0.52        2.63      1.40 o 
   0   7  12      120.63      136.63      3.99 o 
   1   7  12        0.18        0.01      0.58 o 
   2   7  12      864.40      831.11      5.01 o 
   3   7  12        0.05        0.75      0.66 o 
   4   7  12       16.28       12.31      1.27 o 
   5   7  12      396.55      404.56      3.56 o 
   6   7  12       21.26       30.43      1.19 o 
   7   7  12      205.00      188.66      3.61 o 
   8   7  12     1135.24     1144.42      8.48 o 
   9   7  12       17.07       21.09      0.95 o 
  10   7  12        5.40        4.25      2.01 o 
  11   7  12      546.39      532.67     37.70 o 
  -6   8  12       22.86       14.19      1.46 o 
  -5   8  12      168.09      169.38      4.04 o 
  -4   8  12      497.31      473.44      9.09 o 
  -3   8  12        0.02        0.49      0.77 o 
  -2   8  12      460.46      453.96      8.66 o 
  -1   8  12        0.12        1.05      0.80 o 
   0   8  12     1293.14     1268.13      7.24 o 
   1   8  12      807.16      836.16      5.73 o 
   2   8  12     1107.48     1172.28     11.47 o 
   3   8  12       57.91       60.09      1.92 o 
   4   8  12      469.40      448.65      5.09 o 
   5   8  12        1.53        2.88      1.06 o 
   6   8  12      505.48      526.71      5.83 o 
   7   8  12      184.40      197.35      3.67 o 
   8   8  12      174.80      176.78      3.42 o 
   9   8  12       12.46       13.86      1.22 o 
  10   8  12        0.38        0.86      0.54 o 
  11   8  12       23.74       25.51      0.73 o 
  -5   9  12       19.11       24.95      1.67 o 
  -4   9  12       43.33       28.98      2.12 o 
  -3   9  12        6.39       16.07      2.05 o 
  -2   9  12       34.36       28.22      2.69 o 
  -1   9  12       61.83       65.89      1.83 o 
   0   9  12        0.52       -1.42      1.65 o 
   1   9  12       13.40       13.01      1.97 o 
   2   9  12       27.68       22.44      2.27 o 
   3   9  12       25.36       25.56      1.99 o 
   4   9  12      353.75      344.15      9.06 o 
   5   9  12        6.06        7.93      1.13 o 
   6   9  12       45.55       42.98      1.93 o 
   7   9  12      112.62      128.94      2.98 o 
   8   9  12     1689.50     1758.73     10.10 o 
   9   9  12       24.97       24.91      1.42 o 
  10   9  12       14.39       12.01      0.66 o 
  11   9  12        3.52        3.78      0.41 o 
  -4  10  12      149.35      155.96      3.55 o 
  -3  10  12       97.25      103.18      3.45 o 
  -2  10  12        0.01        1.49      1.61 o 
  -1  10  12      183.58      165.07      4.69 o 
   0  10  12       20.55       21.36      2.28 o 
   1  10  12      235.03      221.18      5.49 o 
   2  10  12        9.82        9.70      1.89 o 
   3  10  12      223.46      229.14      5.26 o 
   4  10  12        0.04        3.93      2.02 o 
   5  10  12      143.06      137.40      5.99 o 
   6  10  12        5.08        6.39      0.83 o 
   7  10  12       53.75       50.28      1.80 o 
   8  10  12       83.59       80.97      2.18 o 
   9  10  12        1.50        1.18      0.81 o 
  10  10  12       14.34       14.35      0.60 o 
  -3  11  12        2.70       -0.02      1.00 o 
  -2  11  12       15.29       14.19      1.59 o 
  -1  11  12        5.38        7.56      1.53 o 
   0  11  12        0.57        1.03      1.43 o 
   1  11  12       10.99        8.47      1.72 o 
   2  11  12      389.40      382.03      6.70 o 
   3  11  12      135.33      141.68      4.08 o 
   4  11  12       56.89       55.27      2.64 o 
   5  11  12      126.28      126.37      3.14 o 
   6  11  12       12.29       12.59      0.88 o 
   7  11  12        9.56        9.14      1.00 o 
   8  11  12      248.15      273.42      3.47 o 
   9  11  12       84.54       76.20     13.45 o 
  10  11  12       27.21       29.72      1.04 o 
  -1  12  12       89.78       73.38      2.43 o 
   0  12  12        0.04        0.78      1.11 o 
   1  12  12        1.61        2.56      1.22 o 
   2  12  12       47.22       46.23      2.38 o 
   3  12  12        0.83        2.04      0.64 o 
   4  12  12      154.53      149.68      3.63 o 
   5  12  12       12.83       11.33      1.35 o 
   6  12  12       22.16       21.97      1.02 o 
   7  12  12       69.76       61.30      1.54 o 
   8  12  12      523.29      552.34      4.14 o 
   4  13  12        0.29       -0.25      0.59 o 
   5  13  12      101.04       83.36      1.87 o 
   6  13  12        4.31        3.38      0.76 o 
   7  13  12       12.81        9.17      0.88 o 
  -7  -8  13      423.58      371.09    107.51 o 
  -6  -8  13        1.34       -0.87      0.87 o 
  -5  -8  13       22.25       22.01      2.22 o 
  -4  -8  13       13.70       15.73      0.83 o 
  -3  -8  13        7.14        4.78      0.64 o 
  -2  -8  13      531.13      600.08      3.79 o 
  -1  -8  13        3.16        7.43      0.60 o 
  -8  -7  13      294.21      264.14     33.61 o 
  -7  -7  13       28.54       29.99      1.91 o 
  -6  -7  13      737.50      740.15     21.42 o 
  -5  -7  13      165.78      176.17     11.82 o 
  -4  -7  13        2.61        3.15      0.71 o 
  -3  -7  13        6.49        5.47      0.78 o 
  -2  -7  13      106.78      114.88      2.13 o 
  -1  -7  13      256.65      258.06      2.87 o 
   0  -7  13        1.81        4.98      0.63 o 
   1  -7  13       62.33       48.80      1.11 o 
  -9  -6  13       19.99       19.83      0.79 o 
  -8  -6  13       26.51       32.23      2.20 o 
  -7  -6  13       12.41       13.97      1.75 o 
  -6  -6  13       91.61       99.60      4.56 o 
  -5  -6  13       63.34       70.59      1.65 o 
  -4  -6  13      175.73      171.64      2.67 o 
  -3  -6  13       58.50       50.37      1.61 o 
  -2  -6  13      718.38      749.71      5.74 o 
  -1  -6  13      126.06      125.38      2.41 o 
   0  -6  13       90.35       95.26      1.94 o 
   1  -6  13       64.42       54.22      1.40 o 
   2  -6  13      243.52      183.95      2.14 o 
 -10  -5  13       11.35       11.98      0.95 o 
  -9  -5  13       19.61       19.86      1.94 o 
  -8  -5  13       34.43       29.54      2.44 o 
  -7  -5  13      463.31      462.90      7.29 o 
  -6  -5  13       93.69      105.40      2.22 o 
  -5  -5  13      161.48      163.19      2.71 o 
  -4  -5  13      101.55      112.63      1.73 o 
  -3  -5  13        6.16        5.73      0.85 o 
  -2  -5  13       35.46       39.49      2.58 o 
  -1  -5  13      255.38      239.27      3.59 o 
   0  -5  13        9.10       10.79      0.62 o 
   1  -5  13       71.54       70.33      1.33 o 
   2  -5  13        1.93        1.97      0.54 o 
   3  -5  13       42.01       37.94      7.56 o 
   4  -5  13      277.62      288.46      3.08 o 
 -10  -4  13       15.18        3.99      6.32 o 
  -9  -4  13       17.03       17.01      2.04 o 
  -8  -4  13      295.51      310.38      6.61 o 
  -7  -4  13       28.66       26.29      2.38 o 
  -6  -4  13      410.91      443.43      4.28 o 
  -5  -4  13      285.64      297.06     11.54 o 
  -4  -4  13      430.02      417.63      5.28 o 
  -3  -4  13      911.32      879.28      4.82 o 
  -2  -4  13      953.55      900.93      4.91 o 
  -1  -4  13      300.88      294.46      4.32 o 
   0  -4  13      374.45      358.42      2.89 o 
   1  -4  13      141.77      147.48      1.35 o 
   2  -4  13       17.02        9.49      0.73 o 
   3  -4  13        4.09        1.00      0.51 o 
   4  -4  13      176.41      173.35     44.23 o 
   5  -4  13       26.15       23.07      1.15 o 
   6  -4  13       39.55       43.74      1.15 o 
 -10  -3  13        1.82        1.95      1.58 o 
  -9  -3  13        0.05       -0.35      1.68 o 
  -8  -3  13      348.49      341.13      7.20 o 
  -7  -3  13       51.15       50.93      3.13 o 
  -6  -3  13       65.57       54.96      3.94 o 
  -5  -3  13       16.13       15.48      0.74 o 
  -4  -3  13       80.70       89.12      1.99 o 
  -3  -3  13       10.41       13.50      0.84 o 
  -2  -3  13        2.57        5.30      2.41 o 
  -1  -3  13      154.93      158.88      1.86 o 
   0  -3  13        0.11        0.56      0.62 o 
   1  -3  13       15.48        9.82      0.88 o 
   2  -3  13        2.10        4.57      0.53 o 
   3  -3  13        1.52        1.95      0.71 o 
   4  -3  13      372.85      331.78     41.83 o 
   5  -3  13      118.00      110.48      2.19 o 
   6  -3  13       13.53       12.67      0.93 o 
   7  -3  13       80.90       86.77      1.47 o 
 -10  -2  13       23.97       16.81      2.16 o 
  -9  -2  13        3.15        2.25      1.77 o 
  -8  -2  13      145.11      145.80      5.03 o 
  -7  -2  13       13.00       10.30      2.29 o 
  -6  -2  13      264.37      260.93      3.32 o 
  -5  -2  13       42.58       38.32      1.50 o 
  -4  -2  13      117.58      115.49      1.75 o 
  -3  -2  13      166.67      167.06      2.63 o 
  -2  -2  13      206.18      195.38      3.04 o 
  -1  -2  13        4.14        3.62      0.64 o 
   0  -2  13      391.89      391.25      7.94 o 
   1  -2  13       87.70       84.57      2.25 o 
   2  -2  13      321.64      305.70      7.30 o 
   3  -2  13       99.47      116.80      1.72 o 
   4  -2  13      138.28      127.14      8.20 o 
   5  -2  13        4.02        7.21      0.58 o 
   6  -2  13       13.73       14.30      1.07 o 
   7  -2  13       39.97       37.56      1.26 o 
 -10  -1  13        0.41        0.78      1.79 o 
  -9  -1  13        0.31        0.14      1.94 o 
  -8  -1  13       25.97       28.31      2.82 o 
  -7  -1  13      331.76      310.72      7.12 o 
  -6  -1  13      607.66      629.81     19.67 o 
  -5  -1  13      421.80      425.52     15.35 o 
  -4  -1  13       45.26       47.87      1.81 o 
  -3  -1  13      151.76      157.66      2.60 o 
  -2  -1  13       67.02       65.43      1.82 o 
  -1  -1  13        4.34        6.29      0.97 o 
   0  -1  13     4224.66     4336.79     14.15 o 
   1  -1  13     1039.64     1097.58      7.30 o 
   2  -1  13      330.71      345.65      6.34 o 
   3  -1  13       80.18       94.01      1.56 o 
   4  -1  13      476.09      472.11      5.02 o 
   5  -1  13      126.23      123.66      7.41 o 
   6  -1  13       29.22       36.81      1.52 o 
   7  -1  13       77.91       53.28     12.84 o 
   8  -1  13        0.03        0.93      0.63 o 
 -10   0  13      131.18      131.61      8.31 o 
  -9   0  13       39.83       44.64      3.23 o 
  -8   0  13        1.64       -0.03      1.96 o 
  -7   0  13      268.07      258.38      6.73 o 
  -6   0  13       49.06       47.39      3.94 o 
  -5   0  13      638.31      639.21     34.76 o 
  -4   0  13       48.23       39.23      2.15 o 
  -3   0  13      105.85      107.60      2.10 o 
  -2   0  13        3.87        7.90      0.94 o 
  -1   0  13     1778.27     1847.88      8.98 o 
   0   0  13      411.94      423.78      4.43 o 
   1   0  13     1259.11     1333.83      7.91 o 
   2   0  13      672.77      735.37      5.96 o 
   3   0  13       59.39       68.40      1.66 o 
   4   0  13      775.70      765.71      4.56 o 
   5   0  13      432.68      414.44     17.01 o 
   6   0  13       12.42        8.16      1.11 o 
   7   0  13      284.91      265.19     37.27 o 
   8   0  13        0.12        0.50      0.39 o 
   9   0  13       24.88       25.52      0.92 o 
 -10   1  13        3.10        4.24      0.60 o 
  -9   1  13       31.30       31.36      3.13 o 
  -8   1  13       20.37       18.95      2.64 o 
  -7   1  13       73.27       70.67      3.90 o 
  -6   1  13      625.00      604.38      9.97 o 
  -5   1  13      427.32      455.55     28.05 o 
  -4   1  13       59.45       55.50      2.46 o 
  -3   1  13       44.00       43.42      2.22 o 
  -2   1  13      785.35      796.22      8.03 o 
  -1   1  13     2180.65     2181.57      9.67 o 
   0   1  13      279.02      274.83      3.57 o 
   1   1  13      151.78      155.31      2.82 o 
   2   1  13      858.77      850.96      6.43 o 
   3   1  13       74.44       77.15      2.32 o 
   4   1  13      352.55      404.69      4.41 o 
   5   1  13       15.74        2.83      0.51 o 
   6   1  13       60.97       56.43      1.03 o 
   7   1  13       19.41       18.19      1.55 o 
   8   1  13       37.86       28.80      2.25 o 
   9   1  13        0.97        0.50      0.63 o 
 -10   2  13       14.92       17.03      1.73 o 
  -9   2  13       23.65       25.71      1.51 o 
  -8   2  13      125.25      127.21     10.52 o 
  -7   2  13        0.23        2.53      1.97 o 
  -6   2  13        0.01        0.59      1.84 o 
  -5   2  13      763.72      713.65     10.47 o 
  -4   2  13       14.46       17.28      3.21 o 
  -3   2  13        1.58        1.44      0.60 o 
  -2   2  13      324.45      313.47      3.00 o 
  -1   2  13       18.25       11.49      0.93 o 
   0   2  13        1.64        0.02      0.82 o 
   1   2  13       60.46       70.14      1.98 o 
   2   2  13      145.91      135.16      1.90 o 
   3   2  13        1.35        6.56      0.69 o 
   4   2  13      646.64      602.97      6.85 o 
   5   2  13      427.03      405.75      3.32 o 
   6   2  13      263.35      295.12      3.46 o 
   7   2  13       76.30       85.18      2.11 o 
   8   2  13       46.45       33.03      0.98 o 
   9   2  13       22.22       15.12      1.32 o 
  10   2  13        7.72        6.69      0.60 o 
  -9   3  13      141.49      152.79      5.18 o 
  -8   3  13        1.64        2.20      0.81 o 
  -7   3  13      274.20      258.51     20.81 o 
  -6   3  13      332.35      322.78     39.21 o 
  -5   3  13      208.44      192.02      5.67 o 
  -4   3  13      232.17      199.99      5.40 o 
  -3   3  13      175.09      178.18     10.98 o 
  -2   3  13      142.43      145.93     12.03 o 
  -1   3  13       77.12       57.75      1.52 o 
   0   3  13      469.27      466.36      8.55 o 
   1   3  13        5.78        3.62      0.92 o 
   2   3  13       36.04       34.35      1.00 o 
   3   3  13       25.13       23.29      0.93 o 
   4   3  13       15.09       27.80      1.01 o 
   5   3  13       26.63       10.79      0.80 o 
   6   3  13       95.39      109.38      1.57 o 
   7   3  13       17.13       23.82      0.87 o 
   8   3  13       11.00        9.90      0.57 o 
   9   3  13      196.02      208.71      2.20 o 
  10   3  13      129.86      115.49      1.63 o 
  -9   4  13       39.63       39.40      3.28 o 
  -8   4  13       70.14       66.87      4.54 o 
  -7   4  13       28.46       29.20      2.69 o 
  -6   4  13       21.92       27.37      3.75 o 
  -5   4  13        0.54        0.48      0.80 o 
  -4   4  13       48.24       41.83      1.75 o 
  -3   4  13        1.28        0.81      0.69 o 
  -2   4  13       34.63       41.71      0.97 o 
  -1   4  13       64.80       59.56      1.30 o 
   0   4  13      790.23      727.39      4.48 o 
   1   4  13     2407.86     2424.92     13.67 o 
   2   4  13      158.96      156.69      1.96 o 
   3   4  13      359.51      359.30      3.01 o 
   4   4  13       36.60       36.74      1.33 o 
   5   4  13      829.26      742.26      4.52 o 
   6   4  13      161.39      171.68      1.84 o 
   7   4  13        8.46        6.77      0.58 o 
   8   4  13       42.77       51.91      1.30 o 
   9   4  13        6.39        6.98      0.90 o 
  10   4  13       25.54       22.03      3.07 o 
  -8   5  13       32.31       23.74     13.65 o 
  -7   5  13       31.09       38.47      4.13 o 
  -6   5  13      149.47      146.37     10.36 o 
  -5   5  13      266.95      263.35      4.09 o 
  -4   5  13      116.15       93.79      2.06 o 
  -3   5  13      152.49      171.67      2.71 o 
  -2   5  13      161.71      181.76      2.71 o 
  -1   5  13      995.20      990.20     18.22 o 
   0   5  13        3.34        1.95      0.93 o 
   1   5  13      175.69      175.32      2.01 o 
   2   5  13      444.86      483.05     12.76 o 
   3   5  13       56.61       42.78      0.92 o 
   4   5  13       69.59       76.65      1.22 o 
   5   5  13      345.44      352.64      2.59 o 
   6   5  13      280.78      280.36      2.38 o 
   7   5  13        3.48        3.66      0.57 o 
   8   5  13      264.43      239.62      2.58 o 
   9   5  13       10.78       13.06      1.36 o 
  10   5  13       77.75       79.80      1.77 o 
  -7   6  13        7.50        6.86      0.74 o 
  -6   6  13        1.62        2.33      0.80 o 
  -5   6  13       81.80       77.66      2.79 o 
  -4   6  13       15.34       23.50      1.41 o 
  -3   6  13      219.44      230.51      3.15 o 
  -2   6  13       14.22       17.32      1.13 o 
  -1   6  13      399.59      395.99      2.89 o 
   0   6  13     1159.20     1185.21      5.61 o 
   1   6  13      102.28      100.88      2.08 o 
   2   6  13       42.68       50.55      1.60 o 
   3   6  13        0.01        2.34      0.68 o 
   4   6  13       50.11       43.70      0.99 o 
   5   6  13      794.97      799.14      4.35 o 
   6   6  13       18.26       14.86      0.73 o 
   7   6  13      267.60      253.28      2.74 o 
   8   6  13      400.28      368.21      8.60 o 
   9   6  13       39.69       41.99      1.13 o 
  10   6  13      474.21      450.57      7.64 o 
  -6   7  13       27.12       36.81      1.31 o 
  -5   7  13      222.58      231.24      2.75 o 
  -4   7  13      234.89      227.44      9.75 o 
  -3   7  13       26.06       12.28      1.14 o 
  -2   7  13      678.00      669.17     14.71 o 
  -1   7  13      551.32      549.94      7.25 o 
   0   7  13        5.38        7.87      0.90 o 
   1   7  13       24.17       30.97      2.16 o 
   2   7  13      361.39      356.61      3.88 o 
   3   7  13       70.66       57.75      4.01 o 
   4   7  13      211.00      204.86      2.54 o 
   5   7  13      482.76      490.36      2.98 o 
   6   7  13      136.67      121.96      2.11 o 
   7   7  13       59.31       65.46      1.99 o 
   8   7  13      167.11      161.47      3.45 o 
   9   7  13      258.23      267.57      3.42 o 
  10   7  13       59.86       60.98      1.15 o 
  -5   8  13       53.28       64.32      4.69 o 
  -4   8  13       88.24       80.60      3.99 o 
  -3   8  13       16.16        8.61      0.90 o 
  -2   8  13       27.67       16.97      1.10 o 
  -1   8  13       53.42       49.79      1.61 o 
   0   8  13      216.02      227.45      3.12 o 
   1   8  13      283.73      274.36      3.33 o 
   2   8  13      518.91      522.23      7.72 o 
   3   8  13      466.65      463.73      4.82 o 
   4   8  13        0.03        2.04      0.99 o 
   5   8  13      253.83      269.29      4.05 o 
   6   8  13       25.22       25.38      0.97 o 
   7   8  13      587.82      584.70     12.88 o 
   8   8  13       61.08       54.99      2.31 o 
   9   8  13        0.46        1.16      0.56 o 
  10   8  13      177.42      188.94      5.66 o 
  -4   9  13        3.71        5.52      1.22 o 
  -3   9  13       79.43       70.37      3.06 o 
  -2   9  13        4.18        4.77      0.80 o 
  -1   9  13        0.07       -0.14      1.63 o 
   0   9  13      212.94      205.92      5.24 o 
   1   9  13        0.13        1.11      1.54 o 
   2   9  13       90.16       83.83      3.41 o 
   3   9  13       54.33       52.98      1.42 o 
   4   9  13      286.94      287.91      3.49 o 
   5   9  13       21.10       20.60      1.40 o 
   6   9  13      285.34      282.04      4.10 o 
   7   9  13      578.17      587.96      3.59 o 
   8   9  13       63.71       61.26      3.23 o 
   9   9  13       72.06       65.82      3.19 o 
  10   9  13       54.40       57.07      1.74 o 
  -4  10  13       42.34       36.68      1.73 o 
  -3  10  13       20.49       27.94      1.84 o 
  -2  10  13       39.34       48.06      2.57 o 
  -1  10  13      150.89      151.02      4.29 o 
   0  10  13        3.67        5.83      1.63 o 
   1  10  13      127.00      131.99      4.20 o 
   2  10  13      148.88      141.06      4.25 o 
   3  10  13      279.55      275.15      5.57 o 
   4  10  13        0.30        0.07      0.60 o 
   5  10  13      194.73      192.21      2.50 o 
   6  10  13       65.43       67.67      1.77 o 
   7  10  13      111.01       99.54      3.00 o 
   8  10  13      302.52      280.79     21.22 o 
   9  10  13        3.95        3.32      0.45 o 
  -2  11  13       81.07       82.41      2.66 o 
  -1  11  13       66.00       53.58      2.57 o 
   0  11  13        2.47        2.66      1.43 o 
   1  11  13      178.60      178.28      4.47 o 
   2  11  13       72.82       65.95      2.87 o 
   3  11  13        8.99        7.40      1.55 o 
   4  11  13        4.02        0.65      1.17 o 
   5  11  13       30.05       25.33      2.00 o 
   6  11  13      363.06      363.04     25.01 o 
   7  11  13      133.59      143.44      2.41 o 
   8  11  13        8.91        9.62      0.86 o 
   9  11  13        2.86        2.52      0.61 o 
   0  12  13       24.74       17.14      1.47 o 
   1  12  13        2.28        1.80      1.03 o 
   2  12  13        0.03        0.82      1.03 o 
   3  12  13       25.61       15.82      1.58 o 
   4  12  13        8.10        5.42      1.11 o 
   5  12  13      114.34       84.88      2.46 o 
   7  12  13       76.18       68.99      1.40 o 
  -6  -7  14       12.67       10.34      1.28 o 
  -5  -7  14        1.57        0.39      0.45 o 
  -4  -7  14       16.37       17.61      1.22 o 
  -3  -7  14       46.52       61.93      1.36 o 
  -2  -7  14      291.86      323.52      2.89 o 
  -1  -7  14       93.18       97.31      1.59 o 
  -8  -6  14       47.66       39.79      2.08 o 
  -7  -6  14       54.17       48.88      2.34 o 
  -6  -6  14      865.73      881.49      8.69 o 
  -5  -6  14       12.78       14.30      0.90 o 
  -4  -6  14        1.94        2.98      0.69 o 
  -3  -6  14       11.86       13.67      0.92 o 
  -2  -6  14       12.42       12.97      0.93 o 
  -1  -6  14       29.77       39.65      1.28 o 
   0  -6  14       12.70       12.54      0.81 o 
   1  -6  14        3.55        4.52      0.59 o 
  -9  -5  14        3.33        2.34      0.44 o 
  -8  -5  14     1032.22     1030.59     10.05 o 
  -7  -5  14        0.57       -0.35      1.39 o 
  -6  -5  14      123.23      125.15      3.86 o 
  -5  -5  14       47.45       52.18      1.47 o 
  -4  -5  14       40.91       45.21      1.27 o 
  -3  -5  14      118.53      132.76      1.77 o 
  -2  -5  14      152.61      157.50      8.10 o 
  -1  -5  14      159.54      167.77      7.51 o 
   0  -5  14       11.01       12.49      0.61 o 
   1  -5  14        6.11        7.24      0.78 o 
   2  -5  14        5.43        6.27      0.63 o 
   3  -5  14       96.70       89.62      1.69 o 
  -9  -4  14        3.60        5.91      1.67 o 
  -8  -4  14      493.42      504.35      7.70 o 
  -7  -4  14       14.41       11.35      1.93 o 
  -6  -4  14      114.65      119.68      3.94 o 
  -5  -4  14      177.19      204.77      2.39 o 
  -4  -4  14       51.23       60.16      4.96 o 
  -3  -4  14      223.39      227.94      2.41 o 
  -2  -4  14        1.24        1.84      0.64 o 
  -1  -4  14        0.73        0.67      0.57 o 
   0  -4  14      402.74      396.60     20.41 o 
   1  -4  14        1.86        3.33      0.47 o 
   2  -4  14       85.83       88.11      1.36 o 
   3  -4  14       93.42       95.89      8.52 o 
   4  -4  14      103.06      105.18      1.87 o 
   5  -4  14       12.00       15.32      0.79 o 
 -10  -3  14       14.33       11.73      1.62 o 
  -9  -3  14        0.69        0.12      1.53 o 
  -8  -3  14       53.77       56.46      3.21 o 
  -7  -3  14       86.76       76.04      3.51 o 
  -6  -3  14      407.42      426.29      4.07 o 
  -5  -3  14      112.86      114.33      1.51 o 
  -4  -3  14      171.11      170.20      7.94 o 
  -3  -3  14      277.31      305.26      2.84 o 
  -2  -3  14        0.51        1.50      0.64 o 
  -1  -3  14      466.42      487.83     11.49 o 
   0  -3  14      223.50      232.18      4.41 o 
   1  -3  14      880.90      867.54      4.37 o 
   2  -3  14      442.14      476.74      3.13 o 
   3  -3  14       18.99       20.03      0.79 o 
   4  -3  14       13.72       14.24      1.81 o 
   5  -3  14       58.78       61.42      1.49 o 
   6  -3  14       80.97       79.15      1.41 o 
 -10  -2  14       14.40       12.11      1.65 o 
  -9  -2  14       86.63       95.98      3.75 o 
  -8  -2  14       26.41       26.23      2.46 o 
  -7  -2  14      249.10      257.55      6.15 o 
  -6  -2  14     1315.58     1330.05     25.78 o 
  -5  -2  14     1587.52     1572.40      7.96 o 
  -4  -2  14      526.47      557.76      6.52 o 
  -3  -2  14      100.66      116.74      1.83 o 
  -2  -2  14        0.93        2.76      1.07 o 
  -1  -2  14      176.49      197.55      3.15 o 
   0  -2  14      527.31      594.87      5.38 o 
   1  -2  14       89.30       75.42      4.41 o 
   2  -2  14       29.56       30.03      0.98 o 
   3  -2  14       99.38       91.10      1.45 o 
   4  -2  14       85.10       82.56      6.63 o 
   5  -2  14      246.96      223.90     40.29 o 
   6  -2  14        0.75        0.35      0.64 o 
 -10  -1  14       49.17       50.24      2.86 o 
  -9  -1  14        2.26        1.44      1.86 o 
  -8  -1  14      165.34      170.56      5.23 o 
  -7  -1  14       17.90       14.02      2.50 o 
  -6  -1  14      354.17      350.98     18.28 o 
  -5  -1  14      181.12      189.79      4.42 o 
  -4  -1  14      588.38      609.30     13.24 o 
  -3  -1  14      554.63      559.75      5.48 o 
  -2  -1  14       11.82       10.44      1.05 o 
  -1  -1  14      125.31      136.51      2.65 o 
   0  -1  14       17.07        8.76      1.11 o 
   1  -1  14      150.85      155.44      2.88 o 
   2  -1  14     2403.54     2439.50     10.90 o 
   3  -1  14      225.86      196.03      5.80 o 
   4  -1  14        0.54        5.24      0.65 o 
   5  -1  14        1.57        0.23      0.49 o 
   6  -1  14        7.82        5.87      0.82 o 
   7  -1  14       23.25       24.39      7.28 o 
 -10   0  14        2.24        1.60      0.49 o 
  -9   0  14        9.22        8.72      2.04 o 
  -8   0  14       55.11       58.97      3.34 o 
  -7   0  14      164.48      131.13      4.73 o 
  -6   0  14        0.03        0.17      0.69 o 
  -5   0  14      187.76      207.17      9.64 o 
  -4   0  14      519.80      571.55     18.49 o 
  -3   0  14      229.61      237.54      2.70 o 
  -2   0  14       52.90       53.21      1.71 o 
  -1   0  14     1450.20     1481.83      8.34 o 
   0   0  14      189.07      193.03      3.16 o 
   1   0  14      536.01      570.76      5.36 o 
   2   0  14        1.56        0.80      0.89 o 
   3   0  14      717.91      749.69      6.13 o 
   4   0  14      117.34      126.31      1.70 o 
   5   0  14        0.00        0.44      0.52 o 
   6   0  14      122.58      106.05      9.66 o 
   7   0  14       79.89       73.25     11.70 o 
   8   0  14       64.76       54.14      1.18 o 
  -9   1  14       11.60       16.68      3.34 o 
  -8   1  14        7.57        4.26      1.97 o 
  -7   1  14       43.69       49.05      3.33 o 
  -6   1  14      358.39      360.72      7.54 o 
  -5   1  14      218.06      214.71     13.85 o 
  -4   1  14       97.07       97.42      3.10 o 
  -3   1  14      849.35      906.36     32.62 o 
  -2   1  14        0.23        0.60      1.18 o 
  -1   1  14      214.31      228.81      8.44 o 
   0   1  14       22.01       24.25      1.38 o 
   1   1  14        4.44        5.67      1.09 o 
   2   1  14       32.71       41.62      1.71 o 
   3   1  14       48.16       48.05      1.77 o 
   4   1  14       10.75       20.44      1.28 o 
   5   1  14        7.17        1.13      0.76 o 
   6   1  14       32.22       36.46      1.24 o 
   7   1  14       35.86       26.19      2.36 o 
   8   1  14       10.98       12.31      1.46 o 
  -9   2  14       16.75       19.89      0.87 o 
  -8   2  14       43.16       39.99      4.44 o 
  -7   2  14       15.49       14.38      2.62 o 
  -6   2  14      156.99      168.20      5.40 o 
  -5   2  14        0.00        0.38      1.87 o 
  -4   2  14       82.00       91.91      7.35 o 
  -3   2  14      128.59      119.03      6.28 o 
  -2   2  14      309.58      301.75      4.79 o 
  -1   2  14      390.16      412.18      3.13 o 
   0   2  14      925.11      958.73      6.84 o 
   1   2  14       38.90       41.03      1.65 o 
   2   2  14        2.32        3.15      1.01 o 
   3   2  14      284.98      328.13      4.23 o 
   4   2  14      160.57      139.12      4.34 o 
   5   2  14      727.16      660.62      4.18 o 
   6   2  14      352.60      300.39      2.98 o 
   7   2  14        0.80        1.25      0.46 o 
   8   2  14        4.87        6.56      0.52 o 
  -9   3  14       30.08       25.21      3.29 o 
  -8   3  14       41.71       43.00      3.65 o 
  -7   3  14      188.68      187.97     14.63 o 
  -6   3  14      147.84      140.26     20.28 o 
  -5   3  14      200.36      182.91      3.37 o 
  -4   3  14      713.83      697.74     23.21 o 
  -3   3  14      867.09      900.08      7.33 o 
  -2   3  14      226.82      214.29      2.30 o 
  -1   3  14       24.53       38.02      1.66 o 
   0   3  14       16.95       35.88      1.55 o 
   1   3  14      172.62      199.07      3.29 o 
   2   3  14      701.13      652.32      5.96 o 
   3   3  14       84.28       80.43      2.27 o 
   4   3  14      288.06      308.06      8.78 o 
   5   3  14       10.16       11.00      1.51 o 
   6   3  14      162.60      129.68      1.59 o 
   7   3  14        8.03        6.80      0.53 o 
   8   3  14       19.76       22.74      0.97 o 
   9   3  14      470.26      391.67      3.46 o 
  -8   4  14      153.94      156.88     12.98 o 
  -7   4  14      168.79      168.29     11.60 o 
  -6   4  14        6.49        2.34      3.16 o 
  -5   4  14      735.27      697.85     60.26 o 
  -4   4  14      500.80      490.02      5.51 o 
  -3   4  14       41.43       44.51      1.44 o 
  -2   4  14      116.29      137.86      1.69 o 
  -1   4  14       57.52       59.47      2.30 o 
   0   4  14      392.35      439.26      3.86 o 
   1   4  14      505.22      479.66      5.08 o 
   2   4  14      214.18      226.80      3.60 o 
   3   4  14      252.85      265.33      7.86 o 
   4   4  14      372.82      361.73      3.16 o 
   5   4  14      876.65      891.56      6.03 o 
   6   4  14       26.94       16.88      0.74 o 
   7   4  14      121.45      118.17      1.59 o 
   8   4  14       99.13       93.98      1.56 o 
   9   4  14       43.26       36.02      0.94 o 
  -8   5  14        0.61        1.81      0.47 o 
  -7   5  14      127.26      134.29      2.33 o 
  -6   5  14        0.52        0.20      0.77 o 
  -5   5  14        7.14        9.16      1.12 o 
  -4   5  14     1128.22     1186.27      6.65 o 
  -3   5  14      105.33      109.99      5.72 o 
  -2   5  14      294.15      259.13      3.20 o 
  -1   5  14      127.50      146.54      1.93 o 
   0   5  14       56.41       48.02      1.49 o 
   1   5  14       26.89       28.33      0.99 o 
   2   5  14     1171.32     1136.03     10.37 o 
   3   5  14      218.93      196.32      2.02 o 
   4   5  14      368.38      348.11      2.52 o 
   5   5  14      854.86      851.20      4.95 o 
   6   5  14       11.17        7.88      0.70 o 
   7   5  14      222.77      224.76      2.44 o 
   8   5  14       90.83       80.77      1.48 o 
   9   5  14      200.42      195.64      1.98 o 
  10   5  14       42.06       42.35      1.20 o 
  -7   6  14       30.42       39.62      1.17 o 
  -6   6  14      252.06      252.06      3.30 o 
  -5   6  14        8.26       16.03      1.19 o 
  -4   6  14      200.10      181.13      2.62 o 
  -3   6  14        2.07        1.91      0.77 o 
  -2   6  14       82.22       86.17      1.95 o 
  -1   6  14      476.83      495.36      4.31 o 
   0   6  14       85.73       71.49      1.33 o 
   1   6  14     1161.75     1173.55      5.54 o 
   2   6  14       89.77       91.35      3.80 o 
   3   6  14      376.15      393.69      3.33 o 
   4   6  14     1211.68     1206.77      6.12 o 
   5   6  14      259.05      253.38      2.17 o 
   6   6  14      216.36      200.39      2.35 o 
   7   6  14        4.13        3.58      0.66 o 
   8   6  14       24.99       22.02      1.19 o 
   9   6  14      135.75      148.65      1.93 o 
  10   6  14      155.78      141.14      4.18 o 
  -6   7  14        1.61        2.05      0.57 o 
  -5   7  14       16.17       18.35      9.56 o 
  -4   7  14      472.44      480.99     13.08 o 
  -3   7  14      337.49      364.84      9.59 o 
  -2   7  14       36.84       38.11      1.42 o 
  -1   7  14      200.51      207.08      3.30 o 
   0   7  14      206.71      199.40      2.82 o 
   1   7  14        0.17        1.42      0.55 o 
   2   7  14      695.67      677.24      7.16 o 
   3   7  14       31.59       32.07      1.14 o 
   4   7  14       91.53       87.02      2.54 o 
   5   7  14       20.98       20.31      1.47 o 
   6   7  14      162.08      174.57      2.96 o 
   7   7  14     1140.40     1114.75     24.37 o 
   8   7  14       28.46       22.61      1.83 o 
   9   7  14        3.46        3.81      0.55 o 
  10   7  14      123.25      118.90      1.33 o 
  -5   8  14      193.90      231.33      2.80 o 
  -4   8  14      109.70      107.50      3.19 o 
  -3   8  14      153.35      154.25      4.22 o 
  -2   8  14      273.35      267.12      4.77 o 
  -1   8  14      553.11      581.70      6.03 o 
   0   8  14        1.98        2.88      0.78 o 
   1   8  14      416.96      407.67      3.93 o 
   2   8  14       28.42       35.57      2.42 o 
   3   8  14      243.96      244.49      3.43 o 
   4   8  14      106.65      115.24      2.59 o 
   5   8  14      189.77      188.85      3.32 o 
   6   8  14       12.39       13.76      0.75 o 
   7   8  14       26.53       26.87      0.95 o 
   8   8  14        3.58        2.94      0.73 o 
   9   8  14       11.34       12.25      0.63 o 
  10   8  14      308.29      324.91      2.72 o 
  -4   9  14       33.94       25.63      1.54 o 
  -3   9  14      135.24      138.89      3.73 o 
  -2   9  14       11.85       13.85      1.76 o 
  -1   9  14       79.71       84.70      3.39 o 
   0   9  14      212.16      217.52      5.17 o 
   1   9  14      242.41      242.87      5.45 o 
   2   9  14     1831.47     1886.64     14.30 o 
   3   9  14       12.72       18.40      1.88 o 
   4   9  14       26.92       26.52      1.11 o 
   5   9  14       63.13       68.05      3.32 o 
   6   9  14       57.46       62.67      1.55 o 
   7   9  14       10.53        7.86      0.78 o 
   8   9  14      157.33      130.13      7.49 o 
   9   9  14       20.65       24.94      3.73 o 
  -3  10  14       65.92       77.76      2.40 o 
  -2  10  14        8.92        8.58      1.39 o 
  -1  10  14       75.25       79.67      3.09 o 
   0  10  14       42.72       56.00      2.72 o 
   1  10  14      219.76      223.42      5.05 o 
   2  10  14      273.26      284.54      5.58 o 
   3  10  14      100.85      109.02      3.50 o 
   4  10  14        3.27        3.52      1.34 o 
   5  10  14        5.46        6.18      0.72 o 
   6  10  14        0.01        0.62      0.58 o 
   7  10  14        0.14        1.50      0.60 o 
   8  10  14        0.96        1.23      0.70 o 
   9  10  14       10.03        9.40      0.75 o 
  -1  11  14       18.20       17.13      1.53 o 
   0  11  14       61.63       63.31      2.64 o 
   1  11  14       94.00       96.63      3.14 o 
   2  11  14        0.00        0.97      1.20 o 
   3  11  14       95.00       90.03      3.03 o 
   4  11  14        6.51        4.33      1.27 o 
   5  11  14      166.57      166.79      3.58 o 
   6  11  14      181.11      169.16     11.40 o 
   7  11  14        0.40        1.09      0.55 o 
   8  11  14       42.92       42.84      1.15 o 
   1  12  14       25.92       20.52      1.51 o 
   2  12  14        0.00        1.23      0.93 o 
   3  12  14        1.56        1.77      1.00 o 
   4  12  14      105.70       83.39      2.43 o 
  -6  -6  15        3.02        3.52      1.01 o 
  -5  -6  15        3.69        3.04      1.17 o 
  -4  -6  15       70.11       84.84      6.50 o 
  -3  -6  15       13.68       17.37      0.83 o 
  -2  -6  15        0.04        1.70      0.57 o 
  -1  -6  15       82.08       95.25      1.58 o 
   0  -6  15        8.04        6.01      0.58 o 
  -7  -5  15      156.11      160.05      3.76 o 
  -6  -5  15      300.52      290.63      5.04 o 
  -5  -5  15       32.27       35.14      0.91 o 
  -4  -5  15       31.52       31.16      0.96 o 
  -3  -5  15        5.74        5.30      0.74 o 
  -2  -5  15        1.87        0.99      0.45 o 
  -1  -5  15       43.74       56.26      1.47 o 
   0  -5  15        4.33        2.96      0.67 o 
   1  -5  15       47.03       49.43      1.22 o 
  -8  -4  15      371.82      347.71      5.73 o 
  -7  -4  15        4.12        3.47      1.52 o 
  -6  -4  15      306.22      321.70      5.77 o 
  -5  -4  15      190.36      204.23      6.50 o 
  -4  -4  15      251.56      274.33      2.63 o 
  -3  -4  15        8.57        6.52      0.64 o 
  -2  -4  15       56.91       65.83      2.88 o 
  -1  -4  15        0.06        0.39      0.51 o 
   0  -4  15        0.46        3.11      0.50 o 
   1  -4  15       47.80       63.87      1.59 o 
   2  -4  15        4.75        9.34      0.78 o 
   3  -4  15      145.83      108.03      1.54 o 
  -9  -3  15       51.93       54.80      2.44 o 
  -8  -3  15       28.11       37.34      2.38 o 
  -7  -3  15        5.57        4.27      1.59 o 
  -6  -3  15      787.72      788.45      9.37 o 
  -5  -3  15      183.08      209.22      2.80 o 
  -4  -3  15       47.12       43.85      1.01 o 
  -3  -3  15       53.60       52.39      2.69 o 
  -2  -3  15       74.48       84.02      1.71 o 
  -1  -3  15      481.30      504.85     20.27 o 
   0  -3  15       49.76       52.57      3.73 o 
   1  -3  15       73.87       75.60      4.09 o 
   2  -3  15      115.61      109.78      2.45 o 
   3  -3  15      289.67      329.33      5.97 o 
   4  -3  15      109.84       79.45     11.99 o 
  -9  -2  15        3.33        4.19      1.37 o 
  -8  -2  15       21.56       29.01      2.31 o 
  -7  -2  15       31.97       28.99      2.51 o 
  -6  -2  15        0.74        0.68      0.73 o 
  -5  -2  15      291.02      298.36     10.37 o 
  -4  -2  15       50.92       53.83      1.21 o 
  -3  -2  15      188.25      210.37      3.40 o 
  -2  -2  15      548.87      591.84      8.94 o 
  -1  -2  15      228.43      242.94      7.04 o 
   0  -2  15      230.03      222.95      8.68 o 
   1  -2  15        2.32        3.62      0.64 o 
   2  -2  15      133.45      124.59      4.26 o 
   3  -2  15       34.88       45.66      1.43 o 
   4  -2  15       45.41       44.40      1.77 o 
   5  -2  15       43.94       40.33      1.11 o 
  -9  -1  15       52.38       32.32      2.29 o 
  -8  -1  15        0.04        1.34      1.56 o 
  -7  -1  15        0.04        1.12      1.60 o 
  -6  -1  15      412.81      450.55     10.43 o 
  -5  -1  15       99.87      106.17      2.12 o 
  -4  -1  15      282.00      294.20      5.34 o 
  -3  -1  15      169.89      199.35      2.05 o 
  -2  -1  15       61.94       78.57      1.57 o 
  -1  -1  15       30.87       32.02      1.48 o 
   0  -1  15      319.68      344.34      4.12 o 
   1  -1  15      358.45      443.73      4.65 o 
   2  -1  15      127.48      159.30      2.81 o 
   3  -1  15        1.09        3.40      0.86 o 
   4  -1  15       38.10       29.47      0.82 o 
   5  -1  15        6.57        6.57      1.39 o 
   6  -1  15        4.60        2.58      0.61 o 
  -9   0  15       14.49       17.79      2.65 o 
  -8   0  15       22.77       24.46      2.32 o 
  -7   0  15       30.48       36.19      2.70 o 
  -6   0  15       53.53       46.69      1.37 o 
  -5   0  15      256.07      280.85      8.47 o 
  -4   0  15      194.78      218.82      9.44 o 
  -3   0  15       26.96       29.14      1.34 o 
  -2   0  15      439.67      473.21      3.87 o 
  -1   0  15       13.24       14.24      1.17 o 
   0   0  15        0.18        0.81      0.96 o 
   1   0  15      170.35      166.25      3.00 o 
   2   0  15        3.29        4.50      1.00 o 
   3   0  15       12.67        8.56      1.03 o 
   4   0  15        3.86        1.75      0.75 o 
   5   0  15      135.72      143.07      2.31 o 
   6   0  15       53.77       32.98      1.23 o 
   7   0  15       15.42       12.19      0.69 o 
  -9   1  15       43.80       36.43      5.58 o 
  -8   1  15       60.92       64.85      5.85 o 
  -7   1  15       38.94       36.57      2.76 o 
  -6   1  15     1011.98     1010.51     11.92 o 
  -5   1  15        0.46        2.40      0.89 o 
  -4   1  15       17.63       16.99      1.42 o 
  -3   1  15      905.86      988.83     20.49 o 
  -2   1  15       22.55       22.87      1.04 o 
  -1   1  15      172.80      191.46      3.08 o 
   0   1  15     2437.65     2510.05     11.10 o 
   1   1  15      517.52      554.72      5.36 o 
   2   1  15      114.62      124.18      2.67 o 
   3   1  15      168.80      165.59      3.00 o 
   4   1  15        6.85        6.65      0.98 o 
   5   1  15        5.06        1.93      0.71 o 
   6   1  15       74.96       58.53      1.12 o 
   7   1  15        0.94        0.26      0.56 o 
  -8   2  15       59.40       50.58      6.53 o 
  -7   2  15      207.62      198.56     30.44 o 
  -6   2  15      176.92      199.06     12.20 o 
  -5   2  15      513.67      536.53     24.52 o 
  -4   2  15      236.52      235.88     15.55 o 
  -3   2  15      104.68       92.97      1.38 o 
  -2   2  15       27.40       30.54      2.19 o 
  -1   2  15      183.08      189.53      3.08 o 
   0   2  15        0.06        0.20      0.90 o 
   1   2  15      417.16      417.68      4.75 o 
   2   2  15      120.87      134.12      2.80 o 
   3   2  15        2.57        4.66      1.06 o 
   4   2  15       13.52       17.15      1.22 o 
   5   2  15       34.66       27.21      1.33 o 
   6   2  15       46.54       24.44      0.86 o 
   7   2  15      109.31      110.19      2.15 o 
   8   2  15        7.29        3.89      0.58 o 
  -8   3  15       37.02       38.21      2.79 o 
  -7   3  15       23.67       23.44      1.81 o 
  -6   3  15       83.43       77.81     10.74 o 
  -5   3  15       26.77       33.44      4.48 o 
  -4   3  15        0.20        1.08      0.87 o 
  -3   3  15      271.18      237.17      3.71 o 
  -2   3  15      366.40      353.96      5.48 o 
  -1   3  15     1211.04     1222.24      5.81 o 
   0   3  15      362.56      366.24      4.34 o 
   1   3  15      252.73      284.73      3.96 o 
   2   3  15      307.22      328.06      4.26 o 
   3   3  15       97.36       90.79      2.39 o 
   4   3  15     1130.47     1138.06      7.75 o 
   5   3  15      141.36       93.01      1.65 o 
   6   3  15        4.10        5.90      0.64 o 
   7   3  15       25.59       18.79      1.28 o 
   8   3  15        4.36        5.13      0.72 o 
  -8   4  15       39.51       41.59      1.13 o 
  -7   4  15       41.36       49.40      1.49 o 
  -6   4  15      180.56      191.69      3.08 o 
  -5   4  15        6.27        4.14      0.92 o 
  -4   4  15      217.28      227.48      3.64 o 
  -3   4  15      155.77      138.58      2.90 o 
  -2   4  15      230.58      189.38      1.91 o 
  -1   4  15      189.65      205.32      3.23 o 
   0   4  15        0.02        2.31      0.56 o 
   1   4  15      285.43      284.48      6.11 o 
   2   4  15       20.23       24.78      1.00 o 
   3   4  15     1747.77     1740.11     34.48 o 
   4   4  15      969.01      963.58     14.32 o 
   5   4  15       15.46       20.49      0.78 o 
   6   4  15        0.66        3.87      0.52 o 
   7   4  15        1.15        0.32      0.42 o 
   8   4  15       12.56       10.20      0.92 o 
  -7   5  15       19.72       16.83      0.90 o 
  -6   5  15       33.72       34.82      1.37 o 
  -5   5  15      230.49      209.83      3.32 o 
  -4   5  15       57.85       65.15      2.06 o 
  -3   5  15      198.71      214.61      2.82 o 
  -2   5  15      172.49      199.58      2.74 o 
  -1   5  15       46.39       34.65      1.39 o 
   0   5  15       59.13       63.61      1.35 o 
   1   5  15        4.29        3.81      0.66 o 
   2   5  15       14.82       17.04      0.91 o 
   3   5  15       66.36       65.50      1.47 o 
   4   5  15       19.10       14.59      0.69 o 
   5   5  15      764.11      725.38      4.46 o 
   6   5  15       68.03       67.33      1.16 o 
   7   5  15      125.02      120.90      1.38 o 
   8   5  15       56.59       53.32      1.47 o 
   9   5  15        2.65        4.99      0.68 o 
  -6   6  15      116.87      120.07      2.09 o 
  -5   6  15        0.49        0.38      0.75 o 
  -4   6  15      179.43      164.22     29.23 o 
  -3   6  15      101.07       98.22      1.95 o 
  -2   6  15      193.64      229.60      3.69 o 
  -1   6  15      304.67      352.26      4.41 o 
   0   6  15        6.30        5.14      0.59 o 
   1   6  15     2709.21     2745.60      8.18 o 
   2   6  15        6.59        6.70      0.74 o 
   3   6  15        6.96       13.17      1.37 o 
   4   6  15        6.47        4.03      0.74 o 
   5   6  15       91.61      102.33      1.37 o 
   6   6  15       56.54       62.87      1.11 o 
   7   6  15        5.78        4.73      0.63 o 
   8   6  15        2.24        0.80      0.51 o 
   9   6  15        0.03        0.28      0.40 o 
  -6   7  15      292.36      319.91      2.86 o 
  -5   7  15      355.16      393.33      3.77 o 
  -4   7  15      174.02      148.80     12.59 o 
  -3   7  15        4.99        6.09      0.77 o 
  -2   7  15       39.18       30.28      1.24 o 
  -1   7  15        3.11        3.79      0.78 o 
   0   7  15      176.10      181.87      3.34 o 
   1   7  15      119.78      129.91      2.15 o 
   2   7  15      182.96      186.89      3.33 o 
   3   7  15      130.24      131.25      1.92 o 
   4   7  15        7.18       11.97      0.86 o 
   5   7  15       40.16       40.96      1.22 o 
   6   7  15      147.55      151.56      4.58 o 
   7   7  15      171.10      143.12      7.27 o 
   8   7  15       10.43       17.49      1.43 o 
   9   7  15       48.08       52.87      1.14 o 
  -4   8  15       33.20       21.27      1.05 o 
  -3   8  15       29.04       34.91      1.17 o 
  -2   8  15       19.09       24.48      3.14 o 
  -1   8  15        0.53        1.08      0.67 o 
   0   8  15        3.96        1.69      0.68 o 
   1   8  15       73.30       80.83      3.22 o 
   2   8  15      258.00      281.09      5.53 o 
   3   8  15      102.02      101.20      1.79 o 
   4   8  15       61.71       65.73      1.90 o 
   5   8  15        0.88        0.89      0.89 o 
   6   8  15        1.80        2.28      0.89 o 
   7   8  15       46.53       42.40      2.06 o 
   8   8  15      213.69      206.28     19.58 o 
   9   8  15        0.71        0.71      0.34 o 
  -3   9  15        8.84        2.44      1.04 o 
  -2   9  15      115.51      113.27      3.34 o 
  -1   9  15      384.58      390.43      6.26 o 
   0   9  15      225.55      247.73      5.18 o 
   1   9  15      147.45      161.55      4.25 o 
   2   9  15      372.80      377.40      6.30 o 
   3   9  15        0.04        0.02      1.36 o 
   4   9  15      288.39      298.24      2.84 o 
   5   9  15      442.42      425.27      3.46 o 
   6   9  15      225.02      220.98      9.86 o 
   7   9  15        0.03       -0.04      0.53 o 
   8   9  15       13.09       14.42      0.95 o 
  -2  10  15        2.48        3.52      1.08 o 
  -1  10  15       13.29       14.46      1.58 o 
   0  10  15       46.43       45.22      2.34 o 
   1  10  15       81.55       73.22      2.85 o 
   2  10  15       27.28       29.60      2.15 o 
   3  10  15       80.29       85.27      3.00 o 
   4  10  15      140.43      151.43      3.72 o 
   5  10  15      340.21      311.15     16.03 o 
   6  10  15       20.45       19.29      1.11 o 
   7  10  15        3.98        2.41      0.50 o 
   0  11  15      240.77      273.84      4.46 o 
   1  11  15      580.89      604.46      6.82 o 
   2  11  15       69.98       56.15      2.30 o 
   3  11  15       23.68       17.51      1.54 o 
   4  11  15       12.82       10.37      1.41 o 
   5  11  15       12.23       12.43      1.15 o 
  -5  -5  16       90.95       88.29      2.57 o 
  -4  -5  16       29.77       30.11      1.70 o 
  -3  -5  16       68.19       84.40      6.93 o 
  -2  -5  16        1.00        0.79      0.43 o 
  -1  -5  16        0.34        1.07      0.51 o 
  -7  -4  16        0.20        0.61      0.96 o 
  -6  -4  16      497.69      518.53      6.50 o 
  -5  -4  16       22.13       17.69      1.64 o 
  -4  -4  16        7.21        9.64      0.63 o 
  -3  -4  16       95.99       92.72      2.64 o 
  -2  -4  16      201.68      195.65     11.87 o 
  -1  -4  16        0.12        0.13      0.46 o 
   0  -4  16        3.75        6.55      1.41 o 
   1  -4  16        6.32        7.44      0.68 o 
  -7  -3  16        7.42        8.43      1.52 o 
  -6  -3  16       29.85       30.37      2.09 o 
  -5  -3  16       12.37       10.75      0.84 o 
  -4  -3  16       55.79       59.62      1.02 o 
  -3  -3  16        1.86        2.59      0.52 o 
  -2  -3  16      368.27      390.46     12.75 o 
  -1  -3  16        0.53        1.12      0.54 o 
   0  -3  16      101.62      101.35      5.61 o 
   1  -3  16        1.98        5.79      0.51 o 
   2  -3  16       50.01       41.76      1.21 o 
   3  -3  16      171.09      144.29      1.81 o 
  -8  -2  16      808.37      774.94      8.19 o 
  -7  -2  16      109.37      123.24      3.72 o 
  -6  -2  16      184.96      177.16      4.47 o 
  -5  -2  16       53.17       65.47      2.14 o 
  -4  -2  16       10.44       17.42      0.70 o 
  -3  -2  16       16.53       13.89      0.69 o 
  -2  -2  16      155.06      168.06      2.02 o 
  -1  -2  16       16.66       22.59      0.92 o 
   0  -2  16        9.15        5.08      0.65 o 
   1  -2  16       46.23       53.06      3.31 o 
   2  -2  16       11.10        7.18      0.57 o 
   3  -2  16      222.31      251.55      2.78 o 
   4  -2  16      114.95      102.63      1.53 o 
  -8  -1  16      208.41      209.77     17.68 o 
  -7  -1  16      270.03      264.59      5.41 o 
  -6  -1  16      337.25      323.66      6.19 o 
  -5  -1  16       29.18       24.13      1.35 o 
  -4  -1  16        4.51        5.42      0.53 o 
  -3  -1  16       19.82       20.90      0.86 o 
  -2  -1  16     1054.54     1096.36      4.96 o 
  -1  -1  16      285.16      313.98      3.29 o 
   0  -1  16      885.51      918.14      6.35 o 
   1  -1  16       17.41       19.25      1.21 o 
   2  -1  16        5.37        8.25      0.93 o 
   3  -1  16       21.09       23.75      1.51 o 
   4  -1  16       45.61       44.53      1.26 o 
  -8   0  16       72.05       88.74     10.26 o 
  -7   0  16      297.05      302.26      7.29 o 
  -6   0  16      331.09      317.68      6.24 o 
  -5   0  16       65.42       48.72      2.13 o 
  -4   0  16        0.02        0.46      0.72 o 
  -3   0  16      253.03      247.15      3.08 o 
  -2   0  16       47.89       59.94      1.59 o 
  -1   0  16      806.96      800.68     14.28 o 
   0   0  16       59.23       50.15      1.76 o 
   1   0  16      337.14      366.06      4.18 o 
   2   0  16      154.68      182.20      2.98 o 
   3   0  16        0.02        0.10      0.76 o 
   4   0  16      161.77      170.64      2.54 o 
   5   0  16        3.15        1.40      0.55 o 
   6   0  16       27.42       24.88      0.93 o 
  -8   1  16       56.29       57.15      7.06 o 
  -7   1  16       90.73       93.63     10.27 o 
  -6   1  16       60.43       69.35      1.84 o 
  -5   1  16      331.41      361.55      9.23 o 
  -4   1  16        1.14        1.33      0.52 o 
  -3   1  16        3.71        3.26      0.55 o 
  -2   1  16        4.05        6.65      1.16 o 
  -1   1  16       87.31       80.70      2.08 o 
   0   1  16      570.19      565.02      5.23 o 
   1   1  16      610.33      647.07      5.65 o 
   2   1  16       75.46       93.22      2.29 o 
   3   1  16        2.26        1.14      0.83 o 
   4   1  16       16.53       18.85      1.15 o 
   5   1  16        9.39        0.97      0.61 o 
   6   1  16       73.10       62.20      6.48 o 
  -8   2  16       26.43       30.58      1.02 o 
  -7   2  16        1.68        0.98      0.57 o 
  -6   2  16       18.21       20.64      5.02 o 
  -5   2  16       14.65       11.21      0.90 o 
  -4   2  16       17.34       17.82      0.73 o 
  -3   2  16        5.36        5.26      0.60 o 
  -2   2  16       23.75       19.38      0.77 o 
  -1   2  16     1060.80     1106.48      7.07 o 
   0   2  16       21.76       26.06      1.44 o 
   1   2  16        0.96        0.79      0.99 o 
   2   2  16      150.86      151.75      2.89 o 
   3   2  16        0.81       -0.45      0.91 o 
   4   2  16      214.36      238.05      3.38 o 
   5   2  16        2.60        1.93      0.54 o 
   6   2  16       36.97       42.47      1.85 o 
   7   2  16       93.51       90.01      1.73 o 
  -7   3  16       77.39       77.95      1.71 o 
  -6   3  16        0.72        0.16      0.63 o 
  -5   3  16        3.43        1.26      0.78 o 
  -4   3  16       48.97       43.68      1.60 o 
  -3   3  16       82.95       98.12      3.72 o 
  -2   3  16       15.23       17.80      0.77 o 
  -1   3  16      257.50      254.28      3.45 o 
   0   3  16      150.62      142.96      4.05 o 
   1   3  16        3.58        6.42      1.05 o 
   2   3  16      179.71      203.85      3.37 o 
   3   3  16       85.44       98.19      2.39 o 
   4   3  16       53.72       44.66      2.49 o 
   5   3  16        7.61        1.05      0.59 o 
   6   3  16        1.72        4.73      1.05 o 
   7   3  16        4.60        9.92      0.84 o 
  -7   4  16       74.77       75.94      1.56 o 
  -6   4  16        3.11        2.98      0.68 o 
  -5   4  16      113.87      129.08      2.51 o 
  -4   4  16        3.86        3.95      0.83 o 
  -3   4  16        1.88        3.36      0.83 o 
  -2   4  16       50.49       66.80      1.13 o 
  -1   4  16       91.45       98.10      1.85 o 
   0   4  16       10.10        5.18      0.92 o 
   1   4  16      170.67      165.87      3.17 o 
   2   4  16      188.09      217.03      2.37 o 
   3   4  16      154.70      165.60      2.12 o 
   4   4  16        5.19        8.92      0.77 o 
   5   4  16      282.70      241.43      2.45 o 
   6   4  16       70.39       77.40      4.64 o 
   7   4  16       97.40      109.45     12.73 o 
   8   4  16      371.63      387.05      3.35 o 
  -6   5  16       11.40       15.98      0.92 o 
  -5   5  16       24.47       23.50      1.18 o 
  -4   5  16      174.77      159.00      2.82 o 
  -3   5  16        4.34        3.67      0.85 o 
  -2   5  16       81.63       77.67      1.67 o 
  -1   5  16        5.22        0.54      0.45 o 
   0   5  16       34.25       50.29      1.04 o 
   1   5  16       33.78       31.88      1.54 o 
   2   5  16      170.12      181.32      3.62 o 
   3   5  16       31.69       40.57      1.30 o 
   4   5  16      102.60       98.13      1.68 o 
   5   5  16      193.20      214.63      2.35 o 
   6   5  16      109.86      114.25      2.87 o 
   7   5  16        2.33        4.12      0.84 o 
   8   5  16      229.19      254.93      2.88 o 
  -5   6  16       25.45       29.66      1.16 o 
  -4   6  16      262.48      260.89      3.37 o 
  -3   6  16        0.94        0.67      0.67 o 
  -2   6  16      444.38      445.66      3.76 o 
  -1   6  16       32.80       29.30      1.13 o 
   0   6  16        0.54        3.16      0.50 o 
   1   6  16       20.11       13.87      1.50 o 
   2   6  16      406.77      423.34      3.89 o 
   3   6  16       54.81       49.44      1.24 o 
   4   6  16      172.23      171.15      2.51 o 
   5   6  16       40.16       40.69      1.89 o 
   6   6  16       18.98       17.67      1.25 o 
   7   6  16       42.61       57.85      1.70 o 
   8   6  16       72.69       66.57      1.59 o 
  -5   7  16      394.61      427.21      3.46 o 
  -4   7  16      309.58      330.77      3.47 o 
  -3   7  16        0.01        0.66      0.59 o 
  -2   7  16      393.76      403.08      3.49 o 
  -1   7  16       27.88       31.27      1.13 o 
   0   7  16      421.62      440.67      9.27 o 
   1   7  16       16.23       17.32      1.78 o 
   2   7  16      657.34      661.73      8.04 o 
   3   7  16       67.56       67.68      1.33 o 
   4   7  16        3.78        1.15      0.85 o 
   5   7  16       15.41       11.99      1.08 o 
   6   7  16      108.58      111.69      2.32 o 
   7   7  16       17.34       19.72      1.12 o 
   8   7  16      135.96      140.42      2.19 o 
  -3   8  16      470.82      364.61      4.86 o 
  -2   8  16        0.30        0.76      1.20 o 
  -1   8  16       77.33       56.81      2.55 o 
   0   8  16      316.17      317.11      5.57 o 
   1   8  16      147.45      152.95      4.00 o 
   2   8  16      163.96      157.61      4.01 o 
   3   8  16       76.49       80.50      2.97 o 
   4   8  16        6.62        9.47      0.78 o 
   5   8  16       21.56       18.33      1.10 o 
   6   8  16       73.37       68.76      1.76 o 
   7   8  16       40.61       31.02      1.24 o 
  -2   9  16       16.36       14.83      1.36 o 
  -1   9  16        9.88        6.04      1.28 o 
   0   9  16        2.93        4.54      1.33 o 
   1   9  16      114.74      122.32      3.53 o 
   2   9  16       10.08       10.90      1.53 o 
   3   9  16      164.00      179.50      4.07 o 
   4   9  16       75.51       75.91      2.66 o 
   5   9  16        0.42        1.19      0.90 o 
   6   9  16      129.93      104.08      2.24 o 
   7   9  16      283.91      259.38      2.77 o 
  -1  10  16       27.99       23.18      1.48 o 
   0  10  16      692.44      707.25      7.15 o 
   1  10  16      314.08      322.12      5.05 o 
   2  10  16        0.02       -0.62      1.19 o 
   3  10  16       46.66       55.19      2.26 o 
   4  10  16       41.36       43.21      1.99 o 
   5  10  16       56.39       54.38      2.02 o 
   3  11  16      334.99      318.98      4.41 o 
  -3  -4  17        0.24        0.63      0.83 o 
  -2  -4  17       82.25       68.24     15.97 o 
  -5  -3  17        8.94        7.78      1.32 o 
  -4  -3  17       24.52       24.56      2.33 o 
  -3  -3  17        6.33        4.42      0.44 o 
  -2  -3  17       92.22      104.50      2.87 o 
  -1  -3  17        0.08        1.15      0.38 o 
   0  -3  17       36.82       40.37      4.34 o 
   1  -3  17       60.35       66.69      1.35 o 
  -6  -2  17      244.05      226.77      4.30 o 
  -5  -2  17       39.64       48.37      2.32 o 
  -4  -2  17      146.95      158.14      3.58 o 
  -3  -2  17      137.47      159.60      2.25 o 
  -2  -2  17       61.22       68.68      3.24 o 
  -1  -2  17       80.82       96.89      3.79 o 
   0  -2  17        0.10        0.41      0.43 o 
   1  -2  17      116.64      141.76      9.49 o 
   2  -2  17       98.37      103.56     18.06 o 
  -7  -1  17        2.97        3.73      1.25 o 
  -6  -1  17      293.02      155.79     85.81 o 
  -5  -1  17       74.13       90.65      6.07 o 
  -4  -1  17        2.93       13.60      2.16 o 
  -3  -1  17       12.47        8.68      0.57 o 
  -2  -1  17        2.74        3.66      0.52 o 
  -1  -1  17       17.40       14.20      0.77 o 
   0  -1  17      241.96      225.78      5.76 o 
   1  -1  17       88.06       98.02      2.22 o 
   2  -1  17       82.42       90.42      3.15 o 
   3  -1  17      260.86      265.71     39.48 o 
  -7   0  17       15.13       12.95      1.52 o 
  -6   0  17        3.90        1.82      1.06 o 
  -5   0  17       23.75       29.20      1.72 o 
  -4   0  17        6.74        7.06      0.75 o 
  -3   0  17       27.13       32.90      0.81 o 
  -2   0  17       66.43       70.28      1.33 o 
  -1   0  17       80.75       83.60      1.61 o 
   0   0  17        0.04        0.14      0.78 o 
   1   0  17        3.07        5.69      0.89 o 
   2   0  17       31.41       32.62      1.32 o 
   3   0  17       80.46      101.42      1.95 o 
   4   0  17       20.47       15.16      1.84 o 
   5   0  17       50.70       46.03      1.16 o 
  -7   1  17       23.85       28.39      0.99 o 
  -6   1  17      266.24      199.88     84.80 o 
  -5   1  17        9.89        9.91      0.76 o 
  -4   1  17      119.87      115.61      8.29 o 
  -3   1  17      267.62      289.30      3.73 o 
  -2   1  17       11.57       13.08      0.74 o 
  -1   1  17      114.80      125.17      2.34 o 
   0   1  17      118.59      139.10      2.54 o 
   1   1  17       88.19       90.12      2.13 o 
   2   1  17       67.66       71.69      1.89 o 
   3   1  17      428.25      442.79      4.16 o 
   4   1  17        1.26        0.50      0.46 o 
   5   1  17       46.62       63.33      4.50 o 
  -6   2  17        0.06        0.80      0.53 o 
  -5   2  17       38.39       39.51      1.33 o 
  -4   2  17       86.89       81.04      4.96 o 
  -3   2  17       19.72       22.19      1.50 o 
  -2   2  17       42.00       33.77      1.44 o 
  -1   2  17       21.86       20.99      1.14 o 
   0   2  17       96.04       99.45      2.21 o 
   1   2  17      394.44      428.65      4.42 o 
   2   2  17       53.74       49.05      1.67 o 
   3   2  17        0.68        1.58      0.57 o 
   4   2  17       60.59       71.31      1.26 o 
   5   2  17       71.63       59.49      2.64 o 
   6   2  17        6.46        3.42      0.61 o 
  -6   3  17        9.61        7.59      0.69 o 
  -5   3  17      296.29      284.48      3.29 o 
  -4   3  17        2.79        7.11      0.81 o 
  -3   3  17        2.72        1.46      0.55 o 
  -2   3  17       24.50       16.50      1.33 o 
  -1   3  17        0.64        0.49      0.73 o 
   0   3  17       29.02       41.03      1.54 o 
   1   3  17       43.83       35.63      1.01 o 
   2   3  17       31.18       50.33      1.17 o 
   3   3  17       22.86       24.41      0.90 o 
   4   3  17        1.33        0.90      0.55 o 
   5   3  17        2.94        1.99      0.49 o 
   6   3  17       19.53       10.96      1.03 o 
  -6   4  17       35.96       46.63      1.23 o 
  -5   4  17      213.78      236.51      2.90 o 
  -4   4  17        0.76        3.02      0.67 o 
  -3   4  17        4.97        3.90      0.73 o 
  -2   4  17        5.48        3.94      0.50 o 
  -1   4  17       19.52       19.09      0.90 o 
   0   4  17        4.01        1.64      0.66 o 
   1   4  17       98.08       88.27      2.17 o 
   2   4  17       22.70       28.22      0.96 o 
   3   4  17       68.76       76.66      1.40 o 
   4   4  17        1.05        2.52      0.58 o 
   5   4  17        0.73        0.49      0.97 o 
   6   4  17        2.30        1.47      0.43 o 
   7   4  17       76.58       71.22      1.50 o 
  -5   5  17       10.85       13.31      0.82 o 
  -4   5  17      146.15      152.43      2.41 o 
  -3   5  17       38.12       25.11      1.14 o 
  -2   5  17      147.96      148.80      2.49 o 
  -1   5  17       11.87       17.85      0.73 o 
   0   5  17        5.44        6.44      0.74 o 
   1   5  17       25.42       20.84      1.25 o 
   2   5  17       49.76       34.86      0.97 o 
   3   5  17      166.21      174.44      2.01 o 
   4   5  17      162.70      193.19      3.21 o 
   5   5  17       33.94       44.17      1.08 o 
   6   5  17       52.66       57.89      1.29 o 
   7   5  17      103.62      106.25      1.84 o 
  -4   6  17        6.60        8.54      0.76 o 
  -3   6  17       80.35       75.56      1.74 o 
  -2   6  17        3.42        0.48      0.55 o 
  -1   6  17       48.46       43.07      1.15 o 
   0   6  17       79.53       64.50      2.52 o 
   1   6  17        5.76       12.38      0.85 o 
   2   6  17       84.90       92.70      2.18 o 
   3   6  17       67.61       66.28      1.27 o 
   4   6  17      123.66      109.49      2.12 o 
   5   6  17       62.92       66.85      1.25 o 
   6   6  17        7.29        3.45      0.79 o 
   7   6  17        7.30        5.67      0.70 o 
  -3   7  17      106.56      110.47      1.93 o 
  -2   7  17       29.29       23.71      4.01 o 
  -1   7  17      104.73      109.00      6.21 o 
   0   7  17      293.18      305.51      5.14 o 
   1   7  17       67.64       73.22      2.76 o 
   2   7  17      199.78      229.85      4.50 o 
   3   7  17       75.47       82.90      2.80 o 
   4   7  17      577.40      629.24      4.58 o 
   5   7  17       20.42       18.37      1.03 o 
   6   7  17       29.15       29.50      1.16 o 
  -1   8  17      251.44      261.48      4.37 o 
   0   8  17      462.25      480.22      6.15 o 
   1   8  17        8.91        5.23      1.37 o 
   2   8  17        0.38        0.70      1.07 o 
   3   8  17       67.07       69.69      2.50 o 
   4   8  17       68.72       63.58      2.30 o 
   5   8  17      129.06      126.13      4.59 o 
   6   8  17        0.90        2.87      0.51 o 
   0   9  17      111.66      115.58      2.91 o 
   1   9  17        6.52        3.42      1.15 o 
   2   9  17       95.37      102.81      2.91 o 
   3   9  17       27.82       25.32      1.64 o 
   4   9  17        0.08        0.60      0.90 o 
   5   9  17        1.46        0.98      0.84 o 
  -3  -2  18       15.84       13.29      0.80 o 
  -2  -2  18       10.71        9.78      0.50 o 
  -1  -2  18        3.30        1.78      0.41 o 
   0  -2  18        6.91        6.70      0.44 o 
  -4  -1  18      134.29      143.20      2.12 o 
  -3  -1  18       69.00       69.48      1.65 o 
  -2  -1  18        2.81        3.05      0.45 o 
  -1  -1  18        1.60        2.22      0.45 o 
   0  -1  18       15.76       14.30      0.62 o 
   1  -1  18       64.16       78.23      3.95 o 
   2  -1  18       22.43       29.02      0.96 o 
  -4   0  18        0.95        0.50      0.58 o 
  -3   0  18       48.24       55.20      1.55 o 
  -2   0  18       39.01       49.31      0.99 o 
  -1   0  18       19.10       27.74      0.84 o 
   0   0  18       63.26       92.71      1.56 o 
   1   0  18        0.06        2.52      0.50 o 
   2   0  18       22.17       18.14      0.89 o 
   3   0  18        6.99        5.78      0.35 o 
  -4   1  18       43.53       45.73      1.24 o 
  -3   1  18        6.21        7.91      0.87 o 
  -2   1  18        6.42        3.70      0.50 o 
  -1   1  18      115.24      130.86      2.89 o 
   0   1  18       18.67       15.91      1.26 o 
   1   1  18      186.11      238.06      4.09 o 
   2   1  18       58.46       63.94      1.10 o 
   3   1  18        5.66        6.02      0.50 o 
   4   1  18       39.31       43.33      4.84 o 
  -4   2  18       27.82       -0.45      0.45 o 
  -3   2  18       89.94      104.09      1.92 o 
  -2   2  18      206.91      161.39     50.40 o 
  -1   2  18       12.15       17.29      0.74 o 
   0   2  18       37.01       52.05      1.56 o 
   1   2  18      343.27      348.38      2.52 o 
   2   2  18       79.68       94.97      2.93 o 
   3   2  18      182.27      191.20      1.81 o 
   4   2  18       39.31       36.14      2.76 o 
  -4   3  18        0.22       -0.38      0.44 o 
  -3   3  18        0.01        0.29      0.48 o 
  -2   3  18       29.49       35.86      1.31 o 
  -1   3  18       68.18       69.31      1.59 o 
   0   3  18        4.78        9.73      0.92 o 
   1   3  18       14.33        9.47      6.64 o 
   2   3  18       13.38       15.69      0.81 o 
   3   3  18        8.69       10.77      0.65 o 
   4   3  18      204.09      236.66      1.97 o 
   5   3  18       34.72       62.58      2.80 o 
  -4   4  18        0.10        0.42      0.43 o 
  -3   4  18       14.93       19.31      0.83 o 
  -2   4  18       45.78       38.28      1.13 o 
  -1   4  18       17.21       13.49      0.86 o 
   0   4  18        3.44        2.94      0.59 o 
   1   4  18      385.17      401.48     19.06 o 
   2   4  18       58.06       54.21      3.65 o 
   3   4  18        1.81        5.71      0.59 o 
   4   4  18       26.92       25.86      0.80 o 
   5   4  18       17.66       21.49      0.68 o 
  -3   5  18       60.22       45.02      1.15 o 
  -2   5  18       41.22       33.11      1.01 o 
  -1   5  18       15.22        4.07      0.51 o 
   0   5  18      131.42      136.12      9.25 o 
   1   5  18       57.82       59.40      1.33 o 
   2   5  18      250.79      280.93      3.38 o 
   3   5  18        5.74        6.73      0.56 o 
   4   5  18      574.94      664.96     19.00 o 
   5   5  18        2.98        4.01      0.70 o 
  -2   6  18      113.15      109.48      1.69 o 
  -1   6  18      215.85      119.39      2.68 o 
   0   6  18      101.86      100.30      2.69 o 
   1   6  18        1.06        1.03      0.91 o 
   2   6  18        0.07        0.79      0.98 o 
   3   6  18      449.04      512.56      5.83 o 
   4   6  18      106.82       88.94      1.64 o 
   5   6  18        9.88        9.87      0.73 o 
   0   7  18       11.57       10.89      1.23 o 
   1   7  18        1.37        0.51      0.87 o 
   2   7  18      124.71      126.41      2.99 o 
   3   7  18      230.19      240.80      3.96 o 
   4   7  18       20.70       23.35      1.45 o 
   5   7  18       17.92       12.52      1.06 o 
   1   8  18        4.06        0.37      0.83 o 
   2   8  18       27.35       30.74      1.66 o 
   3   8  18       43.39       44.58      1.83 o 
   4   8  18        0.00        2.28      0.84 o 
  -2   1  19      367.40      388.24      3.30 o 
  -1   1  19      296.11      345.37      3.25 o 
   0   1  19        0.18        0.47      0.38 o 
   1   1  19      244.82      248.00      1.91 o 
  -2   2  19       22.45       25.13      0.95 o 
  -1   2  19      250.44      290.18      3.03 o 
   0   2  19        8.39        9.32      0.82 o 
   1   2  19      139.31      151.13      2.52 o 
   2   2  19       10.84       14.61      0.69 o 
  -2   3  19       66.57       59.49      1.24 o
[truncated: 552 more chars]
